# Supplementary material for: Deconstructing sarcomeric structure–function relations in titin-BioID knock-in mice
Source: Nat Commun. 2020 Jun 19;11:3133. doi: 10.1038/s41467-020-16929-8 (PMC7305127; doi:10.1038/s41467-020-16929-8)
Supplement: Supplementary file 4 — Source Data [file 41467_2020_16929_MOESM4_ESM.xlsx]

## Sheet: Fig 1b,e
Figure 1b
Age	BioID +/+								BioID +/p								BioID p/p
	A1	A2	A3	A4	A5	A6			B1	B2	B3	B4	B5	B6			C1	C2	C3	C4
2	8.26	7.87	5.97	7.24	7.69	10.7			7.72	8.34	8.08	9.63	9.16	9.61			12.61	6.6	6.7	6.5
4	16.18	14.82	12.88	14.19	16.08	14.26			16.67	14.07	15.5	14.86	14.63	14.88			18.78	17.9	15.2	15.6
6	21.95	21.18	17.85	19.11	21.6	22.01			22.07	19.39	20.62	20.97	20.83	23.05			20.52	19.7	21.9	19.7
8	23.76	22.34	18.92	20.22	22.55	24.24			23.59	21.06	21.61	21.64	20.97	26.11			23.31	23.9	22.4	21.4
10	24.9	23.96	19.94	20.85	24.64	28.15			24.93	21.57	22.6	24.1	22.97	27.3			24.93	24.8	22.5	22.6
12	24.6	23.02	21.68	21.2	24.6	28.75			24.62	23.5	23.9	25	23.89	29.69			26.35	26.6	25.1	23.2
Figure 1e
Protein	unique site	Quad	Heart
Titin	224	11	-14
Titin	477	12	-31
Titin	523	15	-22
Titin	613	21	-53
Titin	668	0	-7
Titin	698	10	-22
Titin	699	16	-22
Titin	746	0	-9
Titin	766	16	-23
Titin	821	0	-12
Titin	855	8	-13
Titin	1597	0	-7
Titin	1606	10	-35
Titin	1650	2	-12
Titin	1676	15	-31
Titin	1816	16	-14
Titin	1952	463	-424
Titin	1962	477	-450
Titin	1969	542	-507
Titin	1980	158	-172
Titin	1984	13	-142
Titin	1986	10	-117
Titin	1995	29	-75
Titin	2006	11	-49
Titin	2028	51	-88
Titin	2029	63	-105
Titin	2038	63	-105
Titin	2039	67	-118
Titin	2041	49	-115
Titin	2049	54	-126
Titin	2064	37	-59
Titin	2071	41	-68
Titin	2210	0	-17
Titin	3620	0	-28
Titin	3875	0	-3
Titin	3921	0	-15
Titin	3966	0	-20
Titin	3990	0	-8
Titin	4179	0	-6
Titin	9921	14	-8
Titin	9953	20	-18
Titin	9954	20	-18
Titin	10424	4	0
Titin	12741	0	-12
Titin	12746	0	-9
Titin	12747	0	-9
Titin	12774	0	-8
Titin	12787	0	-19
Titin	12823	0	-11
Titin	12845	4	-27
Titin	12846	4	-16
Titin	33680	2	-1

## Sheet: Fig 2a-g,i,k
Figure 2a
Quad	11
Heart	9
HQ	5
H only	6
Q only	4
Figure 2b
Protein	unique site	Quad	Heart
Lim domain binding type 3	136	20	0
Lim domain binding type 3	141	20	0
Lim domain binding type 3	218	0	-7
Figure 2c
Protein	unique site	Quad	Heart
Phosphoglycerate Mutase	251	35	-11
Phosphoglycerate Mutase	253	35	-11
Phosphoglycerate Mutase	100	7	0
Figure 2d
Protein	unique site	Quad	Heart
Putative homeodomain transcription factor 1	687	10	-6
Putative homeodomain transcription factor 1	690	10	-6
Figure 2e
Protein	unique site	Quad	Heart
Myosin light chain 1	28	23	0
Myosin light chain 1	87	20	0
Figure 2f
Protein	unique site	Quad	Heart
Myosin-4	1001	1	0
Myosin-4	1281	14	0
Myosin-4	1534	4	0
Myosin-4	1579	1	0
Myosin-4	1878	4	0
Myosin-4	1880	4	0
Figure 2g
Protein	unique site	Quad	Heart
Myosin-8	1000	1	0
Myosin-8	1533	3	0
Myosin-8	1578	1	0
Myosin-8	1901	15	0
Figure 2i, k
Staining controls
No significant bleeding between channels or background from the secondary antibody.
Size bar 2um.

## Sheet: Figure 3a-c
Figure 3a
Majority protein IDs	Gene names	Difference iBAQ May_2017_H_Strep_KI_WT_a	p-value iBAQ May_2017_H_Strep_KI_WT_a
P48024;A0A1L1SSA3;Q9CXU9;J3QN87;J3QPZ8	Eif1;Eif1b	13.5267	7.08407
O70548	Tcap	10.2828	2.99601
A2ASS6BirAZBioID	Ttn	9.77769	4.12282
Q8VDC1;A0A140T8V9	Fyco1	9.31566	4.25345
Q9WUM5	Suclg1	8.71825	3.03385
Q9QZ57	Hspb3	8.66653	4.42557
P62983;A0A0A6YW67;E9Q9J0;P62984;E9Q4P0;E9Q5F6;E9QNP0;Q5SX22;P0CG49;P0CG50	Rps27a;Uba52;Kxd1;Ubc;Ubb	8.40003	2.3276
P63030;D3Z786;D3YWY6;D3Z5S0;E9Q0V4	Mpc1	8.09815	1.57084
A6BLY7;A1L317	Krt28;Krt24	7.94646	3.65174
Q62186;Q9D8L3	Ssr4	7.18391	3.21518
Q9D172	D10Jhu81e	7.14774	2.06999
P10922	H1f0	7.08236	4.47818
Q9CQR4	Acot13	7.05881	1.64231
Q9JI91	Actn2	7.03566	3.91379
P45952	Acadm	7.02814	2.30036
B7ZCI2;B7ZCI3;A0A1B0GXL1;Q0II04	Nebl	6.97374	3.05531
Q99N15;A2AFQ2;O08756	Hsd17b10	6.92799	4.4774
Q61941;Q8C9V5;Q8BGK0;E9Q8F4	Nnt	6.55605	1.95169
Q9DCT8	Crip2	6.48575	1.86442
P47857	Pfkm	6.45425	2.10434
P63017;Q504P4	Hspa8	6.41612	3.00106
P62806	Hist1h4a	6.36572	2.11376
Q9EQ80;D3Z0G0	Nif3l1	6.2157	2.50208
P63260	Actg1	5.891	1.59806
Q9JJW5	Myoz2	5.88077	4.15409
Q70KF4;E9QLJ0	Cmya5	5.69194	3.15987
O08709;Q6GT24;D3Z0Y2	Prdx6	5.62329	2.28316
P70670	Naca	5.58406	3.61276
P60867	Rps20	5.52091	1.97391
P19536;Q9D881	Cox5b	5.51174	2.45931
A2AAJ9	Obscn	5.50691	3.59722
Q9JLC8;E9QNY8	Sacs	5.49253	3.91265
Q07417	Acads	5.48513	3.26554
P62897	Cycs	5.47212	1.50576
P26443	Glud1	5.44636	2.48998
O55142	Rpl35a	5.43939	2.17516
P68040	Gnb2l1	5.42203	2.80296
P97443;G5E8R7	Smyd1	5.36726	1.69938
G5E902	Slc25a3	5.34287	1.36081
P58771;Q8BSH3;E9Q452;E9Q454;F8WID5;B7ZNL3;S4R2U0	Tpm1	5.30663	1.48994
P51667;E9Q8Y0;D3YUI7;D3YW14;D3Z0I3;F6RBQ5	Myl2	5.23436	2.30295
O08807;B1AZS9	Prdx4	5.23202	1.92526
Q9R0L6	Pcm1	5.11874	2.33818
P97447;A2AEY1;A2AEY2	Fhl1	5.05615	1.95935
Q8QZS1;E0CX19	Hibch	5.01137	1.95405
Q99NB1	Acss1	4.9798	2.65162
Q60931;A0A140T8V3;J3QMG3	Vdac3	4.96399	1.58647
D9J302;D9J301;D9J300;D9J2Z9;Q8CI51	Pdlim5	4.9261	1.75654
Q99LC3	Ndufa10	4.91423	2.1837
D3Z0N2;D3Z0E9	Sorbs2	4.90413	1.87071
P97807	Fh	4.85904	1.62644
P00405	Mtco2	4.84087	0.755867
P56480	Atp5b	4.8081	1.6369
Q8K212	Pacs1	4.77127	1.36064
P70349	Hint1	4.62183	1.49788
Q61171;D3Z4A4	Prdx2	4.50751	2.03545
Q8C2Q8;A2AKV2;A2AKV3;A2AKV1	Atp5c1	4.49451	1.24095
Q9JKS4	Ldb3	4.47798	2.93629
Q62234	Myom1	4.46126	3.91564
P14152	Mdh1	4.36448	2.1871
Q8BG95;A6H644	Ppp1r12b	4.35906	1.56811
Q61425	Hadh	4.34145	1.38205
P11499	Hsp90ab1	4.26402	1.19878
P41216;D3Z041	Acsl1	4.2539	1.57392
Q9CR68	Uqcrfs1	4.24265	0.807081
Q02257	Jup	4.22338	2.26924
P35700;B1AXW5;B1AXW6;B1AXW4	Prdx1	4.09942	1.20015
P17182;Q6PHC1	Eno1	4.0882	1.59346
Q9QYR9	Acot2	4.05594	1.67675
P60330	Espl1	3.998	1.2372
Q924X2	Cpt1b	3.98609	2.74204
P61982	Ywhag	3.91653	1.56711
Q99JY0	Hadhb	3.89474	2.83378
Q9DB77	Uqcrc2	3.86737	2.74959
A3KGU9;A3KGU7;E9Q447;A3KGU5	Sptan1	3.85125	2.24302
E9Q616	Ahnak	3.84998	2.38603
P04247	Mb	3.79067	2.33685
P68368;A0A0A0MQA5	Tuba4a	3.78935	1.34169
P51174;A0A0R4J083	Acadl	3.78594	1.33214
Q8VHX6	Flnc	3.7164	2.79713
Q60675	Lama2	3.69654	2.18393
Q91VB8;P01942	Hba-a1;Hba	3.6469	1.80051
Q9CZU6	Cs	3.61906	0.906909
Q61838	A2m	3.58898	1.25239
Q3UV17	Krt76	3.56713	0.62527
P08752;A0A0A6YWA9	Gnai2	3.54079	1.34408
P51881	Slc25a5	3.51306	2.03349
Q14BI5	Myom2	3.40032	1.67388
P07356;B0V2N7;B0V2N8;B0V2N5	Anxa2	3.38938	1.23651
K3W4R6;P50752;K3W4R7;Q6P3Z7;J3QQ13;A0A087WRX3	Tnnt2	3.38892	1.01981
Q9WUB3;E9PUM3	Pygm	3.34693	2.2759
H7BX88;P47934	Crat	3.34617	2.334
Q9D0F9;A2CEK3	Pgm1;Pgm2	3.32522	1.15384
Q60930;G3UX26;D3YZT5	Vdac2	3.30987	0.858242
P09542;A0A0G2JDW2;A0A0G2JDM3	Myl3	3.30355	3.00508
P02089	Hbb-b2	3.29055	1.66606
Q8VDN2	Atp1a1	3.26202	1.97629
Q8CI94	Pygb	3.24011	1.32939
Q61687	Atrx	3.2124	1.15334
Q9DC70	Ndufs7	3.12681	1.80402
P38647	Hspa9	3.10085	1.16932
P53986	Slc16a1	3.0966	1.80922
P62631	Eef1a2	3.08683	1.68849
Q9ET54	Palld	3.07334	1.77814
O70305;E9QM77;F6U2C2;F7B6X4	Atxn2	3.0703	1.37104
Q6ZWY9;Q64478;Q64525;P10854	Hist1h2bc;Hist1h2bh;Hist2h2bb;Hist1h2bm	2.98421	1.03599
P50544;B1AR28	Acadvl	2.93568	1.82514
P58252	Eef2	2.90198	2.88874
Q8BMS1	Hadha	2.89056	2.06253
O55143	Atp2a2	2.86273	3.03339
P07310;A0A0J9YKD4	Ckm	2.85995	1.75299
Q9Z2I9	Sucla2	2.84372	1.77906
Q02566	Myh6	2.84015	2.55805
P02088;A8DUK4	Hbb-b1	2.79484	2.87882
E9Q9T8;Q3UIK0;Q3TF37	Mybpc3	2.74261	2.63466
P48962	Slc25a4	2.73436	2.62249
A0A0G2JFH2	A0A0G2JFH2	2.59298	1.88562
P16125;D3Z7F0	Ldhb	2.56388	1.73398
Q9CZ13	Uqcrc1	2.52497	1.34077
P48787	Tnni3	2.51703	1.64501
G3UVV4;P17710	Hk1	2.50468	1.33336
P68033	Actc1	2.46588	1.9909
Q91YE8	Synpo2	2.42687	1.68066
P23242	Gja1	2.40473	0.797858
P54071	Idh2	2.36514	2.00385
Q99KI0	Aco2	2.32416	2.3804
P05064;A6ZI44;D3YWI1;A0A0U1RPN8;Q9CPQ9;A6ZI46	Aldoa;Aldoart1	2.3026	2.56704
P50462	Csrp3	2.25001	2.07602
Q9D2G2	Dlst	2.24635	2.48638
P45376;D3YVJ7	Akr1b1;Akr1b3	2.2307	0.732798
Q8QZT1	Acat1	2.22577	1.53483
O08749	Dld	2.21841	2.99764
P09411;S4R2M7	Pgk1	2.19971	1.95508
Q60597;Z4YJV4	Ogdh	2.17014	1.67614
O88207	Col5a1	2.16836	1.1739
Q8BFR5	Tufm	2.14822	2.3918
Q5SX39	Myh4	2.13549	2.15258
P13541	Myh3	2.12242	3.57934
Q5SWU9	Acaca	2.11909	1.58648
E9PV24	Fga	2.09813	0.566938
Q8BWT1	Acaa2	2.0517	2.03248
Q921G7;Q6PF96	Etfdh	2.04637	0.925687
Q91VD9	Ndufs1	1.9945	1.08451
A0A171EBL2;E9Q555	Rnf213	1.99062	1.18263
Q03265;D3Z6F5	Atp5a1	1.96264	1.65607
Q9DCW4;A0A0U1RNP5;A0A0N4SVE0;A0A0U1RNR3;A0A0N4SWE9	Etfb	1.94126	1.09499
Q62407;E9QQ25;A0A087WSE3	Speg	1.93436	0.919256
P16858;A0A0A0MQF6;S4R257;A0A1D5RLD8;S4R1W1	Gapdh	1.83804	1.34656
P18760;F8WGL3	Cfl1	1.81162	0.380747
Q8BKZ9	Pdhx	1.80778	0.435706
P21550;Q5SX59	Eno3	1.75389	1.077
F6U7V1;E9Q401	Ryr2	1.73603	1.1989
D3YWM4	Pcca	1.71057	1.04099
E9Q557;E9PZW0	Dsp	1.59359	0.942753
Streptavidin	Streptavidin	1.48656	1.03645
P63038	Hspd1	1.43967	1.2467
E9Q4Z2	Acacb	1.43702	1.42359
Q8K0E8	Fgb	1.41421	0.207388
Q99MR8	Mccc1	1.39759	1.24247
Q01149	Col1a2	1.28456	0.404666
G5E8R3;E9QPD7;Q05920	Pc	1.27043	1.61234
Q91ZA3	Pcca	1.23534	1.5994
P68372;Q9D6F9	Tubb4b;Tubb4a	1.2173	0.524869
O88342	Wdr1	1.11524	0.383834
O08528;E9Q5B5	Hk2	1.10552	0.576101
Q99LC5	Etfa	1.08982	1.04005
Q564E2;P06151;A0A1B0GSX0;A0A1B0GSR9;D3YZQ9;A0A1B0GQX5;A0A1B0GT41	Ldha	1.07268	1.21728
A0A0N4SVK8;Q8BGK2	Adprhl1	1.04732	0.561824
O70456	Sfn	0.950532	0.905547
P35486	Pdha1	0.942094	0.31599
P62827;Q14AA6	Ran;1700009N14Rik	0.939584	0.30086
Q8VCM7;Q3UER8	Fgg	0.808355	0.196332
P42125	Eci1	0.664051	0.21204
Q8BMF4	Dlat	0.662533	0.386198
E9PZ16;B1B0C7;Q05793	Hspg2	0.612464	0.170057
Q3U962	Col5a2	0.610902	0.282708
Q8BKH7;A0A0A6YW60	Mapkap1	0.557306	0.0871259
F6VUT6	Gm8251	0.539157	0.401445
Q45VK7	Dync2h1	0.518469	0.12095
Q8K2B3	Sdha	0.473317	0.190054
P20152;A0A0A6YWC8	Vim	0.43591	0.130203
P43274	Hist1h1e	0.405222	0.318709
Q9QYG0	Ndrg2	0.339087	0.0893894
Q99MN9;E9Q1J7	Pccb	0.291716	0.148451
Q2TPA8;B1AX78	Hsdl2	0.203687	0.0496748
P43277	Hist1h1d	0.0290465	0.0308876
P11087	Col1a1	-0.0791545	0.0203572
P43276	Hist1h1b	-0.457757	0.105501
Q9EPL8	Ipo7	-0.616862	0.057986
Q7TMF3;A0A0R4J275	Ndufa12	-2.35417	1.24163
Q8BZ52;A0A140T8J1	Fsd2	-3.83932	5.03293
Figure 3b
Uniprot IDs	Gene names	Difference iBAQ August_2018_Q_Strep_KI_WT	p-value iBAQ August_2018_Q_Strep_KI_WT
Q9CQR4	Acot13	8.24516	3.52114
Q5FW53	Mybphl	8.08477	1.4801
P67984	Rpl22	8.08133	1.57142
P35385	Hspb7	7.37487	2.1866
P23927;A0A1L1SRG5	Cryab	7.32917	1.05579
O08709;Q6GT24;D3Z0Y2	Prdx6	7.24534	2.35907
Q8VEE1	Lmcd1	7.00568	1.78166
O70548	Tcap	7.00436	1.5965
O09110	Map2k3	6.91779	3.58825
P50462	Csrp3	6.87383	1.71462
P84078;P61205;Q8BSL7	Arf1;Arf3;Arf2	6.87016	1.82083
Q9CQZ5	Ndufa6	6.8532	4.6522
Q99PR8	Hspb2	6.75001	1.40025
P20029	Hspa5	6.58223	1.33497
P50431;G3UYY1;G3UZ26	Shmt1	6.49337	2.56612
Q7TMF3;A0A0R4J275	Ndufa12	6.48666	1.6607
P14602;D3YZ06	Hspb1	6.43634	1.32278
Q9QZ57	Hspb3	6.40999	1.76942
Q9CPU0	Glo1	6.30342	2.09917
Q9ESL4	Mltk	6.2205	2.66098
P16045	Lgals1	6.19402	1.37285
Q9D7G0;G3UXL2	Prps1;Prps1l3	6.12448	3.01551
P50608	Fmod	6.11091	1.41446
Q9R190	Mta2	6.08793	3.60719
P18760;F8WGL3	Cfl1	5.97982	2.84707
Q6ZWN5;F7CJS8;D3YWH9;Q9CXW7	Rps9	5.90163	1.27708
P62918	Rpl8	5.90111	1.06409
E9Q8P5;D9J303;F8WJI6	Pdlim5	5.88382	1.58374
Q9WUM5	Suclg1	5.86603	0.941874
Q61990	Pcbp2	5.86028	1.92024
P62855	Rps26	5.8288	0.880524
Q9D819	Ppa1	5.80331	2.13586
Q9CY64	Blvra	5.79187	1.88054
Q61584;A0A0G2JEP0;A0A0H2UH27	Fxr1	5.78812	1.61924
Q8VHX6	Flnc	5.77972	1.42183
Q9CRA2	Pdlim5	5.77029	1.64834
Q9Z2I9	Sucla2	5.76766	0.905314
A0A1B0GSX6	A0A1B0GSX6	5.75117	0.802471
P99024	Tubb5	5.74387	1.78675
P50171;G3UX44	Hsd17b8;H2-Ke6	5.74354	2.49963
Q5EBG6	Hspb6	5.74097	1.26443
P80316	Cct5	5.73366	1.80612
Q5DTJ9	Mypn	5.71181	2.00096
E9QND8;Q6PA06	Atl2	5.68407	1.80751
P60867	Rps20	5.65098	1.02613
A2AKD7;Q61234	Snta1	5.621	0.986222
P19253;A0A1B0GSQ6;A0A1B0GS68;A0A1B0GSC2;A0A1B0GSB2;A0A1B0GTA1;A0A140T8K2;A0A1B0GRH1;A0A1B0GT00	Rpl13a	5.60466	0.683737
Q9CZY3;B7ZBY7;E9PY39;B7ZBY6	Ube2v1;Gm20431	5.52486	1.29386
P45591	Cfl2	5.51305	0.980881
Q9Z2Z6	Slc25a20	5.50702	1.37954
O88844;A0A087WPT4;A0A087WRS9;D3YVY3	Idh1	5.49668	1.71281
P62830	Rpl23	5.47485	1.15253
Q9R059;F2Z455	Fhl3	5.41339	0.953715
P38647	Hspa9	5.40748	2.12528
B0QZL1	Eno1	5.3824	1.09703
P35700;B1AXW5;B1AXW6;B1AXW4	Prdx1	5.38049	1.60088
Q99LE6	Abcf2	5.37897	1.92533
A2AAJ9	Obscn	5.37665	1.16633
Q9CQT1;F8WI95;F6YY88	Mri1	5.3729	2.23525
Q8CGC7	Eprs	5.28875	2.25177
Q9Z1J3	Nfs1	5.27909	2.21238
Q9JIF9	Myot	5.22155	0.778883
Q62425;A0A0N4SVQ1	Ndufa4	5.21289	0.652211
E0CX43	Phkb	5.20096	0.960571
Q9CQC9	Sar1b	5.19868	1.01511
Q8C7E7	Stbd1	5.16334	1.84421
Q91VT4	Cbr4	5.15159	1.7796
O08807;B1AZS9	Prdx4	5.06483	1.34804
Q8BZ71	Stac3	5.05264	1.39454
P82347;A2ACH6	Sgcd	5.05177	2.35142
P63017;Q504P4	Hspa8	5.04855	0.982946
P62196;Q8K1K2	Psmc5	5.04667	2.44325
P11531	Dmd	5.04112	1.96134
O70622	Rtn2	5.00357	1.50643
P82348;F6YKG7	Sgcg	4.98543	2.33749
P09542;A0A0G2JDW2;A0A0G2JDM3	Myl3	4.97677	0.887235
P62827;Q14AA6	Ran;1700009N14Rik	4.97622	0.99248
Q64310;E0CXD9	Surf4	4.97484	1.58644
A2AUC9	Klhl41	4.96768	1.37117
Q9D7H3;D3Z263	RtcA;Rtca	4.96442	1.86727
Q6ZWY3;D6RH49;D3YYB0	Rps27l	4.9631	0.851917
A2ASS6BirAZBioID	Ttn	4.95351	1.52866
Q91VI7;A0A1B0GSG5;A0A1B0GRG4	Rnh1	4.94574	1.62138
Q9WUA2	Farsb	4.92639	1.88149
Q9CXR1	Dhrs7	4.926	1.73269
Q80XB4;E9PZF4;E9Q641	Nrap	4.92354	1.77633
P03888	Mtnd1	4.90232	1.22024
P62082;F6SVV1	Rps7;Gm9493	4.87731	1.32341
Q9D517	Agpat3	4.87039	1.45251
Q62186;Q9D8L3	Ssr4	4.8469	1.12771
P35979	Rpl12	4.84536	1.13357
P13541	Myh3	4.84421	0.622271
Q9D8N0	Eef1g	4.83036	1.18628
Q9D1G1	Rab1b	4.82585	0.978186
P62754	Rps6	4.81706	0.799105
E9Q0I8;E9Q0I7;Q9Z2Y3;D3Z6A7	Homer1	4.8128	1.21748
P70670	Naca	4.80922	1.93228
Q9QZZ6	Dpt	4.80821	1.3321
P34884	Mif	4.80294	1.31158
P60843	Eif4a1	4.79393	1.00342
Q9DCT2	Ndufs3	4.7856	1.22736
P20108	Prdx3	4.77478	1.63109
P82349	Sgcb	4.75942	1.82274
Q9D172	D10Jhu81e	4.75876	0.988181
Q9D7X3;B1AQF4;H3BKL8;Q3V2Y9	Dusp3	4.74471	1.1015
P80317	Cct6a	4.7402	2.94656
O35593	Psmd14	4.72939	1.92061
P97447;A2AEY1;A2AEY2	Fhl1	4.71372	0.827879
E9PYF1;Q8VCT3	Rnpep	4.7045	2.49045
Q9JHU4	Dync1h1	4.69653	1.85912
Q70IV5;A0A140LJ79	Synm	4.6948	1.06804
Q99MQ4	Aspn	4.68782	1.29096
E9Q3H6	Coq10a	4.67981	1.09453
D9J302;D9J301;D9J300;D9J2Z9;Q8CI51	Pdlim5	4.66641	0.858057
P62908;D3YV43;A0A140LI77	Rps3	4.65063	0.970724
Q7TMM9;Q9CWF2	Tubb2a;Tubb2b	4.63944	1.65135
Q8BWB1;B2RQK7;D3YU08	Synpo2l	4.62957	1.07383
Q9CXW4;E9PYL9;A2BH06;E9PZB3	Rpl11;Gm10036;Gm5093	4.62615	0.965041
Q9CQC7	Ndufb4	4.62603	0.931821
Q99MR9	Ppp1r3a	4.61101	1.24198
Q9DBL1;E9Q5L3	Acadsb	4.60751	1.02082
P05213	Tuba1b	4.60426	0.951167
P62264;D3YVF4;D3Z7I1	Rps14	4.603	0.852684
Q9D051	Pdhb	4.60237	1.12116
Q8BZA9	Tigar	4.60166	1.43169
B1AXN9;P18654	Rps6ka3	4.59908	2.88671
P05132	Prkaca	4.59462	1.25362
Q9CZM2;E9QAZ2;B8JKK2	Rpl15	4.59429	0.940386
Q9CZD3	Gars	4.5696	2.60622
Q61696;P17879	Hspa1a;Hspa1b	4.56253	2.35657
P56135;F8WHP8	Atp5j2	4.55377	0.993567
O35350	Capn1	4.53808	1.14874
Q60854;F8WIV2;K7E6F1;E9Q0P9;E9Q108;E9Q3Y1;E9Q6X2	Serpinb6;Serpinb6a	4.53528	1.13394
A2A839;A2A838;P48193;A2A841;A2A842;F7BUB8;A2AD32	Epb4.1;Epb41	4.53016	2.14274
P10126;D3YZ68;D3Z3I8	Eef1a1	4.48839	0.815838
P70404	Idh3g	4.48404	0.655619
P11983	Tcp1	4.48351	1.38932
Q62167;P16381	Ddx3x;D1Pas1	4.46837	1.71971
Q02357;E9QNT8;Q0VGY9;A0A0R4J1N7;G5E8J2;B7ZW98;G8JL84;D3YTV8;D3Z5M4;F7D1P5;G3UY11	Ank1	4.4601	2.23736
P82350	Sgca	4.45819	1.45589
Q02111;F8WGT6	Prkcq	4.44476	1.85622
E9Q616	Ahnak	4.44378	2.34203
A0A0N4SVB8;Q9CQW2;F6QKK2;Q8VEH3	Arl8b;Arl8a	4.42344	0.979276
Q9R062;V9GX26;K3W4S6	Gyg1;Gyg	4.423	0.87623
B7FAV1;B7FAU9;Q8BTM8	Flna	4.41844	1.78856
Q11011;E9Q039;F6QYF8;E9Q6F4	Npepps	4.38677	1.48878
O08784;H3BL37;H3BIX0	Tcof1	4.38048	0.957699
P48758	Cbr1	4.3803	0.924324
A0A0A6YXE3;Q9JKP5;G3X9Q0;A0A0A6YXP3;A0A0A6YWB0;A0A0A6YVV8	Mbnl1	4.37699	0.993046
P42125	Eci1	4.37644	0.926248
P48678	Lmna	4.36118	1.13768
Q62407;E9QQ25;A0A087WSE3	Speg	4.35799	1.38419
Q91ZJ5	Ugp2	4.33712	0.768982
A0A0G2JGS4;Q6PHZ2;E9Q1T1;Q8CCM0	Camk2d	4.33686	0.944825
Q8BFR5	Tufm	4.33457	0.905538
Q3UV70;A2AJP9;A8Y5Q0;A2AJQ0	Pdp1	4.33337	1.64228
Q1XH17	Trim72	4.33171	0.81423
Q9EQP2	Ehd4	4.33116	1.62132
Q3U4F0;Q91V61	Sfxn3	4.32061	6.26706
Q9CPU4	Mgst3	4.30894	0.945704
Q9D0S9	Hint2	4.30746	2.13761
Q78IK2	Usmg5	4.30668	0.756233
Q9DBB8	Dhdh	4.30476	1.18022
Q60605	Myl6	4.30178	0.823274
P02088;A8DUK4	Hbb-b1	4.30145	0.878507
Q9JJW5	Myoz2	4.2996	1.31569
P80315;G5E839	Cct4	4.29586	2.0745
Q7TMG8;O55126	Gbas	4.2873	0.806479
P63030;D3Z786;D3YWY6;D3Z5S0;E9Q0V4	Mpc1	4.27985	0.681382
P19536;Q9D881	Cox5b	4.26553	0.626698
P62281;A0A1B0GRR3;A0A1B0GSE8	Rps11	4.23552	1.21245
O54724	Ptrf	4.22667	0.890366
P07758;A0A0R4J0X5;A0A0A0MQA3;Q00896	Serpina1a;Serpina1c	4.18458	0.809413
Q9QXS1;E9Q3W4	Plec	4.1743	1.195
Q9D6Y9;F6ZHD8;G3UW30	Gbe1	4.15401	1.23779
Q3UV17	Krt76	4.1481	0.535943
P10630;Q8BTU6;E9Q561	Eif4a2	4.13711	1.67477
Q9DB60	Fam213b	4.11809	0.74262
Q3TWV4;P84091	Ap2m1	4.11535	1.92738
P14685	Psmd3	4.10067	1.23412
Q60931;A0A140T8V3;J3QMG3	Vdac3	4.09268	0.709245
Q8BGH2	Samm50	4.08895	1.56605
P25444;A0A140T8L5;D3YVC1;J3QMG5;D3YWJ3;E9Q1N8;F6YTZ4;D3Z536	Rps2;Gm5786;Gm18025;Gm6576;Gm8225	4.0673	1.00895
P61079;A0A0G2JGL0;A0A0G2JE32	Ube2d3	4.05828	0.774987
Q91VB8;P01942	Hba-a1;Hba	4.03918	0.64205
E9Q9T8;Q3UIK0;Q3TF37	Mybpc3	4.03852	0.614263
Q9D1R9;A0A0G2JEY6;A0A0G2JGY8	Rpl34	4.01807	1.1122
F7CNJ1;E9QPX8;E9Q7B5;F8VQE0;Q02789	Cacna1s	3.99608	1.03818
P61750;E9Q798	Arf4	3.99452	1.82225
P08249	Mdh2	3.98267	0.907819
P11499	Hsp90ab1	3.97789	0.9743
B2RQL0;A0A140T8J8;Q6PFD9;A0A1B0GSX7;A0A1B0GRB5;A0A1B0GRA7	Nup98	3.96141	1.81182
Q8BK64	Ahsa1	3.95662	0.954976
D3YYN7;Q6PIE5	Atp1a2	3.94888	0.683753
Q62234	Myom1	3.94705	1.17268
Q91Z83	Myh7	3.94312	0.530614
Q8CHS7	Dhrs7c	3.94075	0.991014
Q02788;D3Z7D5	Col6a2	3.93977	0.657467
Q921G7;Q6PF96	Etfdh	3.93606	2.27435
Q9EPL8	Ipo7	3.92792	1.04758
P70402	Mybph	3.92438	1.13439
Q61941;Q8C9V5;Q8BGK0;E9Q8F4	Nnt	3.92253	0.836318
F6QL70;Q5M8M8;P47915;W4VSN7;A0A1L1SS27;F6YH22	Gm17669;Rpl29;Gm5218	3.91663	0.353627
O35737;Q8C2Q7	Hnrnph1	3.90928	1.14488
P61255;B1ARA3;B1ARA5	Rpl26	3.899	0.456845
Q8BVJ7	Pdlim7	3.8969	0.731738
Q64727	Vcl	3.89034	0.625482
Q6ZWZ6;P63323	Rps12	3.88545	0.939992
E9PWY9;Q8C0C7	Farsa	3.87447	1.42558
Q9JJZ2	Tuba8	3.8691	1.13114
P24527	Lta4h	3.85576	1.2022
Q8BK84	Dupd1	3.83595	0.799149
O70400;S4R1V0	Pdlim1	3.83176	1.32992
P19783;M0QWX7	Cox4i1	3.82356	0.771289
Q9CY27;Q52L67;G3UWE1	Tecr	3.82221	0.67413
Q5SW88;Q5SW87	Rab1	3.82217	0.999838
E9Q800;E9QAY6	Immt	3.80197	0.642482
Q9DC70	Ndufs7	3.78264	0.975035
Q8VDJ3;A0A087WP83	Hdlbp	3.78214	2.15714
P19096;A0A0U1RNJ1	Fasn	3.78185	0.55894
P14206;A0A1L1SRW0	Rpsa	3.77713	0.977506
O89114;A2AG30	Dnajb5	3.77377	1.45939
P07356;B0V2N7;B0V2N8;B0V2N5	Anxa2	3.76429	1.08543
A3KFX0	Nt5c1a	3.76421	1.16846
Q8K0Z7	Taco1	3.75622	2.24247
Q8R2Q4;E9Q7N5;Q8C1C2	Gfm2	3.7421	1.42617
P14152	Mdh1	3.74086	0.877963
O35129	Phb2	3.7402	0.85888
Q9CQ69	Uqcrq	3.73385	0.583086
Q8K0E8	Fgb	3.7302	1.40543
P19324	Serpinh1	3.72578	0.883894
Q8BHE8	Q8BHE8	3.72029	2.24043
P14142;J3QK17	Slc2a4	3.71403	1.18305
Q9CRB9;Q9D9P1;D3Z0L4	Chchd3	3.70826	0.771445
E9Q586;D3YX34;E9Q3M3;O08788	Dctn1	3.70708	1.49303
Q9Z2W0;Q3TVK3;Q8BPW9	Dnpep	3.68846	1.60684
O08528;E9Q5B5	Hk2	3.68363	0.738619
Q91VA7	Idh3b	3.67452	0.753337
P47962;D3YYV8	Rpl5	3.67266	0.861884
B1AU25;Q9Z0X1	Aifm1	3.66863	0.816667
Q8BIW1	Prune	3.65361	1.92188
P31001	Des	3.64826	1.18896
P02089	Hbb-b2	3.64241	0.614619
E9Q933;Q8BK08;Z4YN74	Tmem11	3.63816	0.978075
Q7TNC4;E9Q715;Q05CX5	Luc7l2	3.62444	1.04563
Q4U4S6	Xirp2	3.6156	0.61918
Q60930;G3UX26;D3YZT5	Vdac2	3.6135	0.655236
Q8C494	Gm14492	3.60965	1.01661
Q8BL65;E9Q4K0;E9Q0W6;D3Z0Y4	Ablim2	3.60646	2.32147
Q9WTZ1;D3Z497	Rnf7;Gm7075	3.60056	0.90144
Q9EQ80;D3Z0G0	Nif3l1	3.58222	1.74216
Q6P6L5;F6RQD1	Mybpc1	3.57369	1.18578
F8VQJ3;P02468	Lamc1	3.56876	1.02341
Q8CIB5	Fermt2	3.56049	2.04917
Q9D5V5;E9PV12;G3X914;E9Q6Z0	Cul5	3.55975	1.1046
P17183;D3Z6E4;A0A0N4SUX5;D3Z2S4	Eno2	3.55441	1.34427
Z4YJF5	Z4YJF5	3.55083	1.78663
P68372;Q9D6F9	Tubb4b;Tubb4a	3.54645	0.963965
P05202	Got2	3.54141	0.899468
P13707;E0CXN5	Gpd1	3.53656	0.728201
Q9D924;I3ITR1	Isca1;AK157302	3.5317	0.858467
Q9CQN1	Trap1	3.51734	1.26951
Q9CR68	Uqcrfs1	3.5169	1.32279
Q99KI0	Aco2	3.51667	0.517937
Q9ET78	Jph2	3.5115	1.31682
P62983;A0A0A6YW67;E9Q9J0;P62984;E9Q4P0;E9Q5F6;E9QNP0;Q5SX22;P0CG49;P0CG50	Rps27a;Uba52;Kxd1;Ubc;Ubb	3.50323	0.448785
Q01149	Col1a2	3.45819	0.398725
P59017	Bcl2l13	3.45504	1.72617
P14131	Rps16	3.44783	0.617193
Q922D8	Mthfd1	3.43966	1.41682
Q60932	Vdac1	3.4256	0.838592
P43277	Hist1h1d	3.41841	0.396988
O55142	Rpl35a	3.4139	0.411266
Q923T9	Camk2g	3.40727	0.706951
Q8R0P4;D3Z442;D3YZD8;D3Z1Q3;D3YX09;Q8CF11;D3YWY5	Aamdc	3.4071	0.690712
P03911	Mtnd4	3.40569	1.05313
Q5M8N4	Sdr39u1	3.40537	2.20664
Q61554	Fbn1	3.40106	1.38325
Q9D1G3	Hhatl	3.39796	1.1051
P62900;A0A0A6YX26	Rpl31	3.39614	0.723744
F8VPN4;A0A0G2JGI9;F6XXE6	Agl	3.39291	0.921498
B9EHK9;Q9QY80	Ptpla	3.38912	0.825254
P68368;A0A0A0MQA5	Tuba4a	3.38535	1.23217
Q01320	Top2a	3.38151	2.20615
Z4YKV1;P63094;Q6R0H7	Gnas	3.37974	1.02837
Q924X2	Cpt1b	3.37585	1.01163
P58774;CON__Q3SX28;A2AIM4	Tpm2	3.37557	0.466822
Q8JZS2;Q9QWV4	Mlf1	3.37478	0.801167
E9Q1W3	Neb	3.35644	0.780674
Q91WD5;D3YXT0	Ndufs2	3.35604	0.790955
P62192	Psmc1	3.35403	1.09725
Q9DCW4;A0A0U1RNP5;A0A0N4SVE0;A0A0U1RNR3;A0A0N4SWE9	Etfb	3.34928	0.94978
P60335	Pcbp1	3.34589	0.890347
P80318;E9Q133;Q3U0I3;F6Q609	Cct3	3.34099	0.977975
B1AR69	Myh13	3.33605	1.53377
P53996;A0A0N4SVS6	Cnbp	3.33538	1.0109
Q8BRK8	Prkaa2	3.32147	1.24923
Q8BWT1	Acaa2	3.3182	0.557202
Q8VDN2	Atp1a1	3.31725	1.03988
O70250	Pgam2	3.31377	0.687671
Q9CR62;Q5SX46	Slc25a11	3.30592	0.637528
P32848	Pvalb	3.29789	0.418936
Q8CHT0	Aldh4a1	3.29758	0.825138
A2ABU4	Myom3	3.29557	1.45096
Q91YT0;D3YUM1;D3Z1U9	Ndufv1	3.28272	1.15998
Q9D7B6;A0A0R4J0P1;D3YTT4	Acad8	3.28245	0.873567
P35293	Rab18	3.27043	0.895232
P70333	Hnrnph2	3.26943	1.73988
E9Q2T3;O35452	Tnxb	3.26373	2.70555
P11798;F8WIS9	Camk2a	3.26136	0.525703
P47963;A0A140T8K8	Rpl13	3.24733	0.405501
Q9CPQ8	Atp5l	3.24348	0.609405
E9QQ93	Xirp1	3.23345	0.63548
P43274	Hist1h1e	3.22997	0.416928
P68040	Gnb2l1	3.22307	0.984658
Q9JKS4	Ldb3	3.20562	0.93425
P10493	Nid1	3.20316	0.719264
O70194	Eif3d	3.19698	1.54595
Q8VDD5	Myh9	3.19652	0.581549
Q922B2	Dars	3.18493	0.735281
P10649;A2AE89	Gstm1	3.18459	0.992436
P00329	Adh1	3.1808	0.753011
Q8R4E4;E9QJU4	Myoz3	3.17624	2.81709
Q99KQ4	Nampt	3.17609	1.83547
Q8K3J1	Ndufs8	3.17402	0.719838
P07934	Phkg1	3.1721	0.7529
Q61656;Q8BTS0;S4R1I6	Ddx5	3.1716	1.09314
P28654	Dcn	3.16043	1.49502
F8WJ41;P62245;D3Z712;D3YVB4	Rps15a	3.14528	0.903445
Q9DB77	Uqcrc2	3.14523	0.813714
P13542	Myh8	3.1444	0.879754
P58771;Q8BSH3;E9Q452;E9Q454;F8WID5;B7ZNL3;S4R2U0	Tpm1	3.14385	0.488845
P17182;Q6PHC1	Eno1	3.14357	0.834032
Q8C6B0;H3BJI7;Q76I24;Q5I0W6;Q76I26	Mettl7a1;AB099516;Mettl7a2;Ubie;Mettl7a2-Higd1c	3.12675	0.576418
P54071	Idh2	3.12621	0.766804
P15864	Hist1h1c	3.12245	0.393382
P61164	Actr1a	3.10315	0.867663
J3QQ16;A0A087WS16;E9PWQ3;D3YWD1	Col6a3	3.08924	1.16598
P32921	Wars	3.08695	2.07858
P11087	Col1a1	3.06633	0.641608
K3W4M2;E9PZQ0;A0A1L1SQG7	Ryr1	3.06356	1.15768
P68369	Tuba1a	3.06275	1.09334
Q9DCH4	Eif3f	3.05665	1.6206
P97807	Fh	3.05093	0.832932
Q64737	Gart	3.04431	1.11863
E9PZ16;B1B0C7;Q05793	Hspg2	3.03595	1.50362
P35279;D3YV69;P61294	Rab6a;Rab6b	3.02017	1.04738
Q9DCX2;G3X9L6;B1ASE2	Atp5h;Gm10250	3.01667	0.968479
Q9Z0N1;A2AAW9	Eif2s3x	3.01593	0.699155
Q9ET54	Palld	3.00814	2.77871
A0A0R3P9C8;Q9DC69	Ndufa9	2.99372	1.17752
D3YWF6;Q7TQI3;D3Z7K0	Otub1	2.99167	0.782389
P58252	Eef2	2.99154	1.52176
Q9D0M3	Cyc1	2.99112	0.621119
Q9QXB9	Drg2	2.97365	1.13149
Q9D6R2;A0A1L1STE6	Idh3a	2.96998	0.625077
Q9JK53	Prelp	2.9664	1.11063
Q9EQ20	Aldh6a1	2.96551	0.845179
Q91WM2	Cecr5	2.96128	0.787988
P45376;D3YVJ7	Akr1b1;Akr1b3	2.95301	0.613985
A0A0J9YTY0;Q8C1B7;A0A0J9YUL3	Septin-11	2.95099	1.15558
Q8R4N0	Clybl	2.93113	2.29316
Q14BI5	Myom2	2.87721	1.04306
Q8C2Q8;A2AKV2;A2AKV3;A2AKV1	Atp5c1	2.87273	1.18059
P42932;H3BL49	Cct8	2.86644	0.998165
Q99LC3	Ndufa10	2.85687	1.43247
O88492	Plin4	2.84947	0.706608
P84244;P02301;E0CZ27	H3f3a;H3f3c	2.84877	0.503767
P61021	Rab5b	2.84043	0.567022
P43276	Hist1h1b	2.82701	0.381551
A2AJY2;O35206;A2AJY7;A2AJY5	Col15a1	2.82429	0.740663
P31938	Map2k1	2.82363	0.848848
Q9D0I9	Rars	2.82284	1.0262
Q3V1D3;A0A0G2JFD4	Ampd1	2.82283	1.23166
Q8R0Y8	Slc25a42	2.81711	1.15697
B9EHT6;A0A087WSN6;Q3UHL6;A0A087WR50;P11276;B7ZNJ1;A0A087WS56	Fn1	2.81639	1.65923
Q8R010;Q8R3V2	Aimp2	2.81017	0.984296
Q03265;D3Z6F5	Atp5a1	2.79849	0.959029
P47857	Pfkm	2.79793	0.834578
P67778;Q5SQG5	Phb	2.79765	0.575682
Q91YE8	Synpo2	2.79159	0.523045
Q02566	Myh6	2.78137	0.698731
O35678;E9Q3B9;D3YYS6;Q3UFN1	Mgll	2.77657	1.44176
Q9CXS4	Cenpv	2.77257	0.723455
Q8K4L3;A0A1B0GS91;Q8K4L2;E9Q3Z5	Svil	2.77021	1.4576
Q68FD5;Q5SXR6	Cltc	2.76673	1.7341
Q60936;F7B1B6	Adck3	2.75917	0.706746
Q5XKE0	Mybpc2	2.75889	0.858316
P20152;A0A0A6YWC8	Vim	2.75713	0.522431
P62334	Psmc6	2.75674	1.43186
P56392;A0A140LIU4	Cox7a1	2.75521	0.456827
Q8BU30	Iars	2.75044	1.78984
O55028;A0A0U1RPT4;A0A0U1RNL7	Bckdk	2.73689	0.824597
A0A1B0GQU8;P35980;A0A1B0GSS8;A0A1B0GSF7;A0A1B0GSA8	Rpl18	2.72958	0.384744
P00405	Mtco2	2.71173	1.14711
P17751;H7BXC3	Tpi1	2.70698	0.790903
G3UZ73;G5E8P4;G3UWY3;Q5NBX1	Cobl	2.70149	1.598
O55143	Atp2a2	2.69029	0.805376
P52480	Pkm	2.68913	0.69736
P97443;G5E8R7	Smyd1	2.66442	1.2811
Q9WUB3;E9PUM3	Pygm	2.66036	0.989501
A2AI89;A2AI88;P18826;A2AI87;A2AI91	Phka1	2.65351	0.950326
Q61292	Lamb2	2.64756	0.772621
Q8R429	Atp2a1	2.64005	0.975548
P62717;A0A1D5RM85;A0A1D5RLW5;A0A1D5RME4;A0A1D5RM79;F6YJW4	Rpl18a;Gm17541	2.63687	0.485733
P08113;F7C312	Hsp90b1	2.63205	0.887741
Q60675	Lama2	2.62683	0.744754
Q7TSH2	Phkb	2.62077	0.817896
Q8VCR8	Mylk2	2.61459	0.663382
P48962	Slc25a4	2.60629	0.886946
P51410;A0A140T8T4;D3Z629;A0A0G2JES3	Rpl9	2.60429	0.628054
P13020;A0A0J9YUQ8	Gsn	2.60402	1.23992
P61089	Ube2n	2.59843	0.518731
Q01768;E9PZF0	Nme2;Gm20390	2.59601	0.578691
Q99LX0;A2A813;A2A815	Park7	2.58696	0.709988
P62267	Rps23	2.57738	0.338629
Q7TQ48	Srl	2.57009	0.817482
Q5SX39	Myh4	2.56792	0.842266
V9GWW6	V9GWW6	2.56058	1.11603
P08122	Col4a2	2.5573	1.10364
Q99JY0	Hadhb	2.54873	0.938568
Q8BY87;A0A1L1SV73	Usp47	2.54267	0.655032
P41216;D3Z041	Acsl1	2.53573	0.65185
Q9CQQ7;A0A0G2JGX3	Atp5f1	2.52599	0.999844
P61358;A2A4Q0	Rpl27	2.50777	0.412228
E9PWZ3;Q9CQ09	Rpl3l	2.50079	0.569979
P43275	Hist1h1a	2.49213	0.312387
Q8C845;Q9D8Y0	Efhd2	2.48938	0.429986
P05977;E0CZ30	Myl1	2.47786	0.627581
P07724	Alb	2.473	0.46254
Q9DB20	Atp5o	2.46821	0.661675
P70236;A2AGS2	Map2k6	2.45202	0.560206
P51885;CON__Q05443	Lum	2.4488	0.723749
P51174;A0A0R4J083	Acadl	2.43622	0.687425
Q8VDM4	Psmd2	2.42946	0.876525
Q9ES46	Parvb	2.42369	0.838022
P21550;Q5SX59	Eno3	2.41081	0.856641
P28650;J3QN31	Adssl1	2.40649	0.92671
Q8K2B3	Sdha	2.40479	0.659023
P14094;A0A0A6YX05	Atp1b1	2.40148	0.774026
Q6ZWV3;I7HLV2;P86048	Rpl10;Rpl10l	2.40107	0.354145
E9Q9K5	Trdn	2.39839	0.381292
Q9CR06;A2AL78	Asph	2.39727	0.467121
Q8BH59	Slc25a12	2.39536	0.981384
P62911	Rpl32	2.39285	0.341354
Q91VD9	Ndufs1	2.38278	0.965863
Q6ZWX6	Eif2s1	2.37228	0.7248
Q8BWY3	Etf1	2.37204	1.39401
P45952	Acadm	2.36889	0.474069
P46471;Q8BVQ9	Psmc2	2.36695	0.936975
P16858;A0A0A0MQF6;S4R257;A0A1D5RLD8;S4R1W1	Gapdh	2.33347	0.850254
P52503	Ndufs6	2.33163	0.604965
G5E902	Slc25a3	2.32484	0.563512
P08551	Nefl	2.32418	0.756052
Q9CZ13	Uqcrc1	2.32104	0.618037
P42232;B2C3G8	Stat5b;Stat5a	2.31686	0.894371
P07759;A0A0R4J0I1	Serpina3k	2.31037	0.586594
P10922	H1f0	2.30768	0.291293
Q60714	Slc27a1	2.30108	0.529787
Q9QZQ8	H2afy	2.29628	0.375185
E9PX70;Q60847	Col12a1	2.28282	0.77999
Q9D0F9;A2CEK3	Pgm1;Pgm2	2.26132	0.815324
Q9ET80	Jph1	2.26093	0.375244
P62631	Eef1a2	2.2598	0.618947
Q8CCK0	H2afy2	2.25781	0.424039
Q3TMP8	Tmem38a	2.25174	1.41478
Q9CZU6	Cs	2.24942	0.369303
Q60597;Z4YJV4	Ogdh	2.24089	0.423997
Q8CC35;E9Q3E2	Synpo	2.23942	0.887428
A0A140LIZ5;P54775	Psmc4	2.23311	0.846345
Q9JLH8	Tmod4	2.23164	0.313972
Q8BMS1	Hadha	2.2276	0.986631
Q9R0Y5	Ak1	2.21165	0.895169
Q9Z2I8	Suclg2	2.20153	0.727435
A0A0A6YX73;Q8K1M3;P12367;A0A0A6YY28	Prkar2a	2.15741	1.24829
A0A1B0GT92;Q9Z1E4	Gys1	2.131	0.690288
P56480	Atp5b	2.11987	1.09272
Q99LC5	Etfa	2.11798	0.980582
Q9QXX4	Slc25a13	2.11779	0.599742
Q07417	Acads	2.11671	0.620564
P09411;S4R2M7	Pgk1	2.1001	0.458463
Q9WV35	Apobec2	2.09666	0.650564
Q9JK37	Myoz1	2.09114	0.953941
Q2TPA8;B1AX78	Hsdl2	2.08673	0.747377
Q61171;D3Z4A4	Prdx2	2.0745	0.534079
Q9CR57	Rpl14	2.07183	0.216047
Q6PDN3;B1B1A8	Mylk	2.06914	0.823364
Q9D0K2;Q3UJQ9	Oxct1	2.05537	0.411772
Q8BUZ1	Abra	2.05253	0.53015
Q04857	Col6a1	2.05185	0.80976
P14115	Rpl27a	2.03309	0.396303
Q6PDI5;A2ALV7	Ecm29;AI314180	2.01108	1.32769
Q3UL36;A0A140LIS5	Arglu1	1.98063	0.225225
Q8BH64	Ehd2	1.94281	0.617351
P35486	Pdha1	1.93366	0.313709
P42669	Pura	1.92409	0.483768
O88990	Actn3	1.90327	0.627338
Q564E2;P06151;A0A1B0GSX0;A0A1B0GSR9;D3YZQ9;A0A1B0GQX5;A0A1B0GT41	Ldha	1.89071	0.711509
Q5SX40	Myh1	1.88702	0.705683
Q9CQM8;O09167	Rpl21	1.87186	0.281203
P05201	Got1	1.85447	0.609079
P62242	Rps8	1.854	0.652272
D3Z1D3	3425401B19Rik	1.83022	0.887565
P62259	Ywhae	1.82475	0.640729
Q99N15;A2AFQ2;O08756	Hsd17b10	1.81512	0.771074
Q9WTI7	Myo1c	1.80861	0.41764
E9QP49;Q99MS7	Ehbp1l1	1.80584	0.780939
O35344	Kpna3	1.80502	0.500002
Q8BKZ9	Pdhx	1.78543	0.283875
Q6P8J7	Ckmt2	1.77195	0.577719
G3XA10;Q8VEK3	Hnrnpu	1.76255	0.555839
G3UW82	Myh2	1.75353	0.892018
P50544;B1AR28	Acadvl	1.73942	0.579949
A2A547;P84099	Rpl19	1.73675	0.265575
A0A0R4J1B1	A0A0R4J1B1	1.72545	0.230704
P05064;A6ZI44;D3YWI1;A0A0U1RPN8;Q9CPQ9;A6ZI46	Aldoa;Aldoart1	1.72321	0.363912
B1ATS4;B1ATS5;E9Q559;Q64518	Atp2a3	1.6851	0.641765
A2ACG7;Q9DBG6	Rpn2	1.67726	0.629577
P57780;A0A1L1SV25	Actn4	1.66013	0.509233
P84104;A2A4X6	Srsf3;Gm12355	1.65245	0.239385
Q9D2G2	Dlst	1.62424	0.508316
P43023	Cox6a2	1.59575	0.7868
Streptavidin	Streptavidin	1.58109	0.317232
P62889	Rpl30	1.57337	0.340677
Q8CI11	Gnl3	1.56849	0.245125
P47911;E9PUX4	Rpl6;Gm5428	1.54977	0.296857
E9PUD2;Q8K1M6	Dnm1l	1.54401	1.4841
P04247	Mb	1.512	0.428372
Q3U3J1;P50136	Bckdha	1.51138	0.53162
P68033	Actc1	1.51004	0.424574
P07310;A0A0J9YKD4	Ckm	1.50179	0.701967
Q61102	Abcb7	1.49842	0.293335
P41105	Rpl28	1.47937	0.175118
P12242	Ucp1	1.47255	0.278848
P61982	Ywhag	1.4526	0.792712
P12970;A0A140T8L3;A0A140T8L1	Rpl7a	1.44584	0.39965
A0A0N4SV66;Q8R1M2;Q8CGP6;Q8CGP7;Q8CGP5;Q8BFU2;P22752;Q8CGP4	H2afj;Hist1h2ah;Hist1h2ak;Hist1h2af;Hist3h2a;Hist1h2ab;Hist1h2aa	1.43637	0.394494
P62849	Rps24	1.40057	0.246721
Q01853	Vcp	1.39695	1.1774
P13412;A2A6J8;A2A6K0	Tnni2	1.36779	0.37123
P97351	Rps3a	1.36011	0.346991
P97457;A0A0U1RQ36	Mylpf	1.35439	0.604764
P99029;G3UZJ4;H3BJQ7	Prdx5	1.34845	0.343509
P62806	Hist1h4a	1.34218	0.284992
P60710;E9Q1F2;E9Q5F4	Actb	1.3054	0.315606
P14148;F6XI62	Rpl7	1.30496	0.29269
Q9R0H0	Acox1	1.2895	0.235071
P47738;A0A0G2JEU1	Aldh2	1.2871	0.307251
A2AR02;A2AR01	Ppig	1.27614	0.194995
P20801	Tnnc2	1.24007	0.158339
P47757;A0A0A0MQI9;F6YHZ8	Capzb	1.23362	0.394226
P62751;A0A140T8M7	Rpl23a	1.22093	0.282918
Q68EG2;Q5SVI1;Q5SVJ0;Q5SVJ1;Q5SVI0;Q5SVI2;P28652;Q5SVI9;Q5SVI3	Camk2b	1.17688	0.292233
P06745	Gpi	1.14488	0.384111
G3UY29;E9Q3P9;F8WGS1;P62492;P46638;G3UZD3	Rab11b;Rab11a	1.13543	0.227119
Q8C6K9;E9Q6A6	Col6a6	1.11962	0.585145
Q91ZA3	Pcca	1.08216	0.328262
A2A8V8;A2A8V9;E9PUK6;Q52KI8;E9QKA4;A2A983	Srrm1	1.07962	0.182074
P84228;F8WI35	Hist1h3b;H3f3a	1.06338	0.317225
O08749	Dld	1.05613	0.324803
P47754;D6RCW7	Capza2	1.02711	0.256219
Q99MR8	Mccc1	1.01533	0.315038
Q8BMF4	Dlat	0.993594	0.258991
Q5SWU9	Acaca	0.979194	0.21533
P63260	Actg1	0.964604	0.247112
Q3ULD5	Mccc2	0.954357	0.328939
P53395	Dbt	0.952098	0.275742
Q70KF4;E9QLJ0	Cmya5	0.934846	0.454624
A2AQP0	Myh7b	0.907778	0.428569
P68134	Acta1	0.890806	0.261089
Q9JI91	Actn2	0.869192	0.368627
Q921R2;P62301	Rps13	0.817769	0.109447
A0A1B0GRU8;Q9R1C7	Prpf40a	0.816113	0.142702
P54822;E9Q242;E9Q3T7	Adsl	0.800688	0.264949
P83882;A0A0A6YW33	Rpl36a	0.796096	0.126671
S4R1Y5;G3X926;Q9JJ80;S4R2H5	Rpf2	0.775211	0.100107
P54310;E9Q4M2	Lipe	0.728998	0.182516
G5E8R3;E9QPD7;Q05920	Pc	0.679388	0.239169
Q6ZWY9;Q64478;Q64525;P10854	Hist1h2bc;Hist1h2bh;Hist2h2bb;Hist1h2bm	0.644985	0.239235
Q3UH68;D3YU22;D3Z589;D3YU59	Limch1	0.604246	0.102365
Q3UIX4;F6RDI8;E9Q6E5;A0A0G2JEG1;D3Z4B0	Srsf11	0.545272	0.101857
A2A6I3;A2A6I0;A0A0R4J1A8;Z4YKD9;A0A0R4J1B0	Tnnt3	0.542475	0.17478
Q6ZWV7;G3UWD7	Rpl35;Gm10269	0.466906	0.0585788
Q9D8E6	Rpl4	0.444185	0.0739802
Q61495;Q7TSF1	Dsg1a;Dsg1b	0.381659	0.0756649
E9Q4Z2	Acacb	0.376205	0.130382
F8WIX8;Q64523;Q6GSS7	Hist1h2al;Hist2h2ac;Hist2h2aa1	0.351391	0.248359
Q99MN9;E9Q1J7	Pccb	0.257365	0.15597
Q9CPR4;Q6ZWZ7	Rpl17	0.239352	0.0319535
Q8BTI8	Srrm2	0.156161	0.0291155
Q9CYH6	Rrs1	0.105935	0.0148365
E9Q557;E9PZW0	Dsp	0.0426664	0.00929207
O54962	Banf1	0.0393357	0.0125276
H9KV01;H9KV15;Q9QX47;H9KV00	Son	0.0278986	0.00873661
Q8BMJ2	Lars	-0.0600829	0.0112027
P70296;D3Z1V4;D6RHS6	Pebp1	-0.0986705	0.0125225
P16015	Ca3	-0.117438	0.0338948
Q61136	Prpf4b	-0.12516	0.0207247
D3YXW1;Q9D945	Llph	-0.217175	0.0283125
O09165	Casq1	-0.361083	0.103947
A0A0G2JF33;A0A0G2JEE9;Q9CVI2	Fam133b	-0.711232	0.106567
Q02257	Jup	-0.716536	0.240347
F8WJG3;P62996	Tra2b	-0.977477	0.119307
P04117	Fabp4	-1.08602	0.152334
B2RY56;S4R2B0	Rbm25	-1.35144	0.276919
D3YTQ9;P62843	Rps15	-2.27341	0.606016
Figure 3c
Heart	228
Quad	348
Biotinylated	19
HQ	100
HB	9
QB	7
HQB	4
H only	123
Q only	245
B only	7

## Sheet: Fig 5a-i
Figure 5a
Majority protein IDs	Gene names	Difference iBAQ May_2019_NeoN_H_Strep_KI_iBAQ May_2019_NeoN_H_Strep_WT_	p-value iBAQ May_2019_NeoN_H_Strep_KI_iBAQ May_2019_NeoN_H_Strep_WT_
Q9WUM3	Coro1b	12.3008	6.13042
O54962	Banf1	11.9798	3.70685
O88322	Nid2	11.1208	5.00225
Q9QZ57	Hspb3	11.0735	5.80462
Q99J77	Nans	10.7121	3.78487
Q9CPQ1	Cox6c	10.5802	4.85494
Q99PR8	Hspb2	10.3258	3.50197
E9PZ16;B1B0C7;Q05793	Hspg2	10.1705	4.06449
Q5EBG6	Hspb6	9.8914	5.25686
A0A0J9YUZ4;P63158;A0A0J9YUD8	Hmgb1	9.53737	5.0074
Q8K4L3;A0A1B0GS91;Q8K4L2;E9Q3Z5	Svil	9.53245	5.05945
P12787	Cox5a	9.47302	4.92023
Q64152	Btf3	9.44081	4.28318
O70433	Fhl2	9.29004	5.07858
A2ASS6BirAZBioID	Ttn	9.21694	6.6054
O88685;B7ZCF1;A2AGN7;A0A087WPH7	Psmc3	9.12822	5.13791
Q64010;Q8JZR2;Q5ND50;F7D232	Crk	9.01179	4.78201
Q148W8	Dusp27	8.94993	5.81589
Q6PIU9		8.94926	6.24944
E9Q1G8;O55131;E9Q9F5	Septin-7	8.94866	4.06899
P63254;A0A0G2JEK2	Crip1	8.87346	3.35368
P45591	Cfl2	8.86612	5.5289
Q9Z2U0	Psma7	8.84621	4.57922
D3Z0N2;D3Z0E9	Sorbs2	8.76508	4.21219
A0A087WR50;P11276;Q3UHL6;A0A087WS56	Fn1	8.6904	3.46816
O70400;S4R1V0	Pdlim1	8.67846	4.71721
O70548	Tcap	8.59691	2.3421
Q8JZS2	Mlf1	8.58094	3.45286
Q8BG95;A6H644	Ppp1r12b	8.47204	4.56973
P70670	Naca	8.43499	5.99458
F8VQJ3	Lamc1	8.37859	3.18061
A0A1D5RLQ6;F6XLQ6;F6XM46;B0R0D5;B0R0D4;Q6P5H6;A2AR56	Frmd5	8.32896	3.18568
Q9CYU6	Wdr85	8.30809	5.02497
B7FAV1;B7FAU9;Q8BTM8	Flna	8.2273	4.63742
P57780;A0A1L1SV25	Actn4	8.20236	3.14247
Q62261;A0A0A0MQG2	Sptbn1	8.18174	3.66007
Q9CYT6;D3YTR7	Cap2	8.11185	4.08324
Q60692	Psmb6	8.02779	5.8029
Q8VCM7;Q3UER8	Fgg	7.98737	2.39682
Q8R001;D3YYK8;E9Q6X0;Q3TG90	Mapre2	7.9732	2.87277
P22907	Hmbs	7.95518	4.38532
D3Z080	Sorbs2	7.93196	3.6762
Q5XJF6;P53026	Rpl10a	7.92296	3.0706
Q9WUM4	Coro1c	7.88866	4.35399
E9QN08;Q80T06;P57776;D3YUQ9;A0A0R4J1E2;D3YZT9;A0A0R4J1L2;Q91VK2;D3Z7N2;F6ZFU0	Eef1d	7.87248	3.93558
Q9JK92	Hspb8	7.82199	3.59689
Q9DBJ1	Pgam1	7.81138	4.42706
P30681;A0A1B0GQX9	Hmgb2	7.73573	2.80029
Q3TWW8	Srsf6	7.63872	3.36417
P47941	Crkl	7.6013	6.02185
O08553	Dpysl2	7.56494	4.77564
Q9QYS9	Qki	7.51581	1.85774
Q9CQH7	Btf3l4	7.49687	2.7971
A3KGU9;A3KGU7	Sptan1	7.4828	3.26964
Q9QUM9;E0CXB1	Psma6	7.41273	4.30085
Q62073;Q923A8;A2AP93;A2AP92	Map3k7	7.38732	3.46303
Q61937;Q9DAY9;Q5SQB0;Q5SQB5	Npm1	7.3542	2.12382
Q9CY58;A0A0N4SV32;Q3UMP4;A0A0N4SWH2	Serbp1	7.33887	3.28783
P21981	Tgm2	7.3195	2.17513
Q8BMK4	Ckap4	7.23215	3.22784
F7AA26;O54931;A2API8	Gm20459;Akap2	7.19503	3.7876
Q9JI91	Actn2	7.16024	4.05165
P61161	Actr2	7.14038	2.97383
Q9DCT2	Ndufs3	7.11347	4.77076
A0A0G2JFH2	Map4	7.08603	4.59834
P51637	Cav3	7.02468	5.33287
Q91V55;D3YYM6;D3Z1S8;P97461	Rps5	6.999	4.32527
P60122	Ruvbl1	6.96002	3.7152
Q9CPP6	Ndufa5	6.9383	2.42586
E9Q5J9	Tpm3	6.91351	2.88075
Q9WTM5;A0A1B0GSR4;A0A1B0GRW3	Ruvbl2	6.84012	3.36497
P27546;E9PZ43;A0A140T8T5;A0A0G2JDN7	Map4	6.83699	2.86742
Q9DBR7	Ppp1r12a	6.81926	2.86733
P39447;B9EHJ3;A0A0U1RPW2	Tjp1	6.79661	3.74631
A0A087WQE6;P83940;A0A087WNT1;A0A087WPE4	Tceb1	6.78274	5.77291
Q8BRK8	Prkaa2	6.77918	3.61365
E9Q5M6;F6THM3	Wdr52	6.77188	4.94271
P61750;E9Q798	Arf4	6.71802	3.22495
Q9CQ65	Mtap	6.71462	3.14606
Q7TPM0;Q9CYJ8;P83917	Cbx1	6.71161	3.29614
P17156	Hspa2	6.70572	3.61855
P51942	Matn1	6.68053	4.28843
P02469;E9QN70	Lamb1	6.65067	2.15716
Q9QXK3	Copg2	6.64582	3.13131
O35226	Psmd4	6.58405	3.21937
A0A140LIZ5;P54775	Psmc4	6.56795	3.522
P23506;F7D432;E9PWE0;E0CYV0;F6V9F1	Pcmt1	6.54528	3.35431
O09118	Ntn1	6.51871	4.74426
E9Q616	Ahnak	6.49851	5.51755
Q920M5	Coro6	6.49837	3.91671
Q8BFW7	Lpp	6.48618	3.26113
P09405	Ncl	6.47859	3.4609
Q8R2Y8	Ptrh2	6.4472	2.06124
P62334	Psmc6	6.43868	2.62115
Q01149	Col1a2	6.4282	1.88893
Q70KF4;E9QLJ0	Cmya5	6.42352	4.10647
Q6ZWY9;Q64478;Q64525;P10854	Hist1h2bc;Hist1h2bh;Hist2h2bb;Hist1h2bm	6.41836	3.35571
O70194	Eif3d	6.37778	2.49047
Q9WVH9	Fbln5	6.3631	2.84384
Q61703;G3X977;Q3UEG7	Itih2	6.33478	2.07034
Q91ZJ5	Ugp2	6.32968	2.49219
O70250	Pgam2	6.32398	1.9911
B7ZWM6	Sorbs2	6.31308	3.59087
A0A0R4J005	Lims1	6.2979	3.68759
A2AAJ9	Obscn	6.26752	6.39826
D3Z1D3	3425401B19Rik	6.24719	2.29306
P16045	Lgals1	6.23184	1.43983
Q62407;E9QQ25;A0A087WSE3	Speg	6.18992	2.98266
Q3UHJ0	Aak1	6.15613	4.2631
P50431;G3UYY1;G3UZ26	Shmt1	6.1535	2.08398
A2AKD7;Q61234	Snta1	6.1439	3.61722
Q8BIW1	Prune	6.13462	4.04259
Q60749	Khdrbs1	6.12799	3.274
P11531	Dmd	6.12392	5.18691
Q01320	Top2a	6.11133	1.84147
P97855	G3bp1	6.10175	1.87252
A0A0G2JEX1;Q7TPW1;A0A0G2JFD8;A0A0G2JG59	Nexn	6.09288	1.5384
P62627;A2AVR9	Dynlrb1	6.08935	2.40205
Q8BGD9	Eif4b	6.06148	3.90647
P32921	Wars	6.05905	2.75002
Q61696;P17879	Hspa1a;Hspa1b	6.05788	5.1533
Q6P9R2	Oxsr1	6.04606	4.07293
P62192	Psmc1	6.01425	3.91407
Q62523;Q7TQE2	Zyx	6.00251	3.03091
Q8CDN6	Txnl1	5.9831	1.77393
Q99P72	Rtn4	5.97773	4.31674
Q91VA7	Idh3b	5.96937	2.67997
Q99K90;D3Z216;D3Z564	Tab2	5.96905	3.93825
P23242	Gja1	5.96277	2.37405
Q04857	Col6a1	5.95547	1.46836
P31001	Des	5.92288	2.42785
A0A087WQF8;A0A087WP48;A0A087WS04;A0A087WQG4;A0A087WQD0;A0A087WPW5;A0A087WS23;A0A087WS29;A0A087WP85;A0A087WP14;A0A087WPX0	Ktn1	5.88178	2.40118
B7ZCL7;Q9ESX5;A2AN81;F6YUI5	Dkc1	5.87848	2.00307
Q9Z1G3	Atp6v1c1	5.83703	2.73186
Q8R010;Q8R3V2	Aimp2	5.83037	1.75542
P62315	Snrpd1	5.82485	1.71744
Q9D0M3	Cyc1	5.81684	2.44926
Q91XL9;Q3V156	Osbpl1a	5.80703	2.13603
E9Q9C1;E9Q9C0;E9Q9C2	Ablim1	5.80544	3.16719
A2ALU4;A7TU71	Shroom2	5.80303	1.84917
A0A087WR45;Q3UKG2	Prob1	5.78702	5.04933
E9PUM4;A0A1L1SQ51;Q71LX4;Q8CDM9;A0A1L1SRI1	Tln2	5.74829	4.16216
Q02013	Aqp1	5.73538	2.4249
Q78PY7	Snd1	5.73536	3.97869
Q8CIZ8;E9QPU1	Vwf	5.72619	2.39755
G3UZ34;O08810;A2AH85	Eftud2	5.7228	2.34127
Q3THS6;A0A0U1RNT6;A0A0U1RNK6	Mat2a	5.69344	4.73433
Q3TB82	Plekhf1	5.69179	5.9486
Q9QZD9	Eif3i	5.65225	1.9922
Q9QXS1;E9Q3W4	Plec	5.64519	3.82533
Q60598;Q921L6	Cttn	5.63625	5.56889
A2ALF0;F6TQL3;Q6NZB0;A2ALF3	Dnajc8	5.62525	1.73455
E9PWQ3;D3YWD1	Col6a3	5.6109	1.19629
B2RXQ9	Sorbs2	5.59627	4.81158
Q01853	Vcp	5.58155	1.78795
Q9D0S9	Hint2	5.57677	6.07184
E9Q3V6;P42208;F6WYM0;D3YYB1;D3Z3C0	Septin-2	5.56294	2.65116
K3W4R6;P50752;K3W4R7;Q6P3Z7;J3QQ13;A0A087WRX3	Tnnt2	5.55541	3.12802
Q3UZA1	Rcsd1	5.55139	1.96534
P99029;G3UZJ4;H3BJQ7	Prdx5	5.54857	1.64342
F6VG99;E9PYF4;E9PYI7	Lmo7	5.54775	4.85065
P56135;F8WHP8	Atp5j2	5.5352	2.10643
P62196;Q8K1K2	Psmc5	5.53171	2.77425
Q3UIL6;A0A0U1RPA0;A0A1L1SQ79	Plekha7	5.50595	2.44879
P54320	Eln	5.47775	1.32439
Q6PDI5;A2ALV7	Ecm29;AI314180	5.47678	2.06071
B2RQK7;Q8BWB1	Synpo2l	5.46742	4.23608
E9QQ93	Xirp1	5.45606	2.71708
Q99L88	Sntb1	5.45534	4.33685
Q9Z1A9;A0A0A6YWY1	Tbc1d8	5.44362	3.31076
Q5DTJ9	Mypn	5.44173	1.8331
Q9Z1Q9;G3UY93	Vars	5.42454	3.43827
A0A0R4J139;Q8BU85	Msrb3	5.42355	1.73904
Q7M739;F6ZDS4	Tpr	5.42294	3.87689
P47738;A0A0G2JEU1	Aldh2	5.41829	3.92024
P62317;D3Z5N9	Snrpd2;Gm5449	5.41814	1.30301
Q9CQD1	Rab5a	5.40396	2.21545
B7ZCI2;B7ZCI3;A0A1B0GXL1;Q0II04	Nebl	5.37195	6.64974
O09061	Psmb1	5.34655	1.66846
Q61292	Lamb2	5.33578	1.68507
B9EKP8	Sorbs2	5.32736	5.52223
Q3U0V1	Khsrp	5.32284	3.82997
E9Q150;Q61062;E9Q967	Dvl3	5.31947	3.20057
Q8QZT1	Acat1	5.31511	3.09534
A2AW05;Q08943	Ssrp1	5.29167	2.21036
A0A0J9YTY0;Q8C1B7;A0A0J9YUL3	Septin-11	5.27713	3.57208
Q8K0E8	Fgb	5.25415	3.32344
Q99KC8	Vwa5a	5.25146	4.31043
O35593	Psmd14	5.23931	2.72903
Q62351;Q8C872	Tfrc	5.23521	2.45607
P08122	Col4a2	5.22375	1.50183
P62880;D3Z1M1;E9QKR0;D3Z1T4;D3YZX3	Gnb2	5.21589	2.57213
A2BG76;I7HIP8;A2BG75;A2BG77;P97863	Nfib	5.2097	3.4893
Q61554	Fbn1	5.20598	1.24683
P10493	Nid1	5.19693	1.2237
Q9ET78	Jph2	5.19671	2.53201
A2ABY3;Q922E4	Pcyt2	5.17737	3.51143
P62141	Ppp1cb	5.17714	3.02615
Q6P1B1;Q3UE92;S4R1I3	Xpnpep1	5.17652	2.46624
Q9WV60;E9QAQ5	Gsk3b	5.17332	4.10878
Q9D0K2;Q3UJQ9	Oxct1	5.16261	1.7319
Q62009	Postn	5.15774	2.08458
Q91VI7;A0A1B0GSG5;A0A1B0GRG4	Rnh1	5.11073	4.08221
Q91ZU6;E9Q9X1;S4R1P5;A0A087WSP0	Dst	5.11021	4.26096
Q91VE6	Mki67ip	5.1037	1.18374
Q9R0N0	Galk1	5.09882	1.98886
Q9QYB5	Add3	5.09248	2.18873
Q61598	Gdi2	5.09172	2.13536
Q7TMY8;A2AFQ0	Huwe1	5.07773	2.22301
P02463;A0A1B0GRC0	Col4a1	5.05358	1.76058
P17918;A0A140T8V5	Pcna	5.04502	2.58905
A2AMY5;Q91VX2	Ubap2	5.04054	1.72412
P26039	Tln1	5.03419	5.05848
Q60865	Caprin1	5.02726	2.75778
E9QP49;Q99MS7	Ehbp1l1	5.02658	4.66421
E9PYI8;Q9JMA1	Usp14	5.02067	1.6394
Q9ERI6	Rdh14	5.01869	2.90564
P58771;Q8BSH3;E9Q452;E9Q454;F8WID5;B7ZNL3;G5E8R0;G5E8R1;E9Q455	Tpm1	5.01424	3.62165
P40124	Cap1	5.00475	2.0622
D3YYT0;P15116	Cdh2	5.00425	1.85257
Q9ET54	Palld	4.98621	2.26673
O88569	Hnrnpa2b1	4.98339	4.36649
Q7M6Y3	Picalm	4.97824	2.11339
Q8BL66	Eea1	4.9687	1.48187
Q61070	Ei24	4.96803	3.2528
P61021	Rab5b	4.96224	3.85866
Q8K482	Emilin2	4.92278	1.2007
Q8BFP9	Pdk1	4.9143	1.92562
P46471;Q8BVQ9	Psmc2	4.91198	2.28194
Q61555	Fbn2	4.91142	1.26351
P52332;B1ASP2	Jak1	4.90718	1.35885
Q91YE8	Synpo2	4.88888	2.79869
Q99JY9;A0A087WRA1	Actr3	4.88807	1.35348
Q91VC3;A0A0N4SVP8;A2AFK7;E9PV04	Eif4a3;Gm8994	4.87586	4.31438
P50516	Atp6v1a	4.86615	4.92438
Q99KP6	Prpf19	4.86391	2.35398
Q91YT0;D3YUM1;D3Z1U9	Ndufv1	4.8622	2.36404
P56393	Cox7b	4.85754	4.74357
Q64514;A0A087WRC0;Q05DJ9	Tpp2	4.83701	3.82366
Q9JKS4	Ldb3	4.83032	5.50265
G3UWR2;G3UYG6;Q6Y7W8;G3UZX7;E9Q2M5;G3UYR9	Gigyf2	4.81993	2.91424
Q80SW1;H3BKT5;F8WI65;F8WGT1;Q68FL4	Ahcyl1;Ahcyl2	4.81618	2.76064
Q8CBE3;H3BK66;Q05BF4;H3BJR7	Wdr37	4.80787	2.37634
P41216;D3Z041	Acsl1	4.79735	1.42712
Q64737	Gart	4.79256	1.91896
O55111	Dsg2	4.78852	1.32985
Q9D819	Ppa1	4.78458	2.47705
Q9R062;V9GX26;K3W4S6	Gyg1;Gyg	4.77606	1.54079
Q9CQJ8	Ndufb9	4.77334	1.93995
D3YYU8;A0A0B4J1L4;A0A0A0MQG1	Obsl1	4.76378	3.74855
Q60759;A0A0A0MQ68	Gcdh	4.75923	1.39586
Q5I1X5;D3YXE7;D3Z5Q5;D3YVH2	Ppp1r13l	4.75623	2.47907
O54724	Ptrf	4.75516	1.56025
O70209	Pdlim3	4.736	1.77527
Q505D1	Ankrd28	4.72038	2.27712
E9PWY9;Q8C0C7	Farsa	4.70712	2.10058
E9QA63;B1ARU4;E9PVY8;Q9QXZ0;B1ARU1;A0A0A0MQA6;F7ACR9;E9QNP1;F6Q750	Macf1	4.69977	3.14023
Q5XJY5	Arcn1	4.68334	3.79611
Q9D0M1;B1AT82	Prpsap1	4.65086	2.43169
P32883;C0H5X4;A0A0G2JE25;A0A0G2JGP4;Q9D091;P08556;Q61411;A0A0G2JGM2	Kras;Hras1;Nras	4.64834	1.9279
Q6NZM9	Hdac4	4.64534	2.06625
D3YU08	Synpo2l	4.63263	1.69167
A2AG50;A2AG51	Map7d2	4.61505	1.90106
Q9D924;I3ITR1	Isca1;AK157302	4.61002	0.928409
Q45VK5;Q9Z1X4;A0A1L1STE4	Ilf3	4.60068	2.51143
Q9Z1P6	Ndufa7	4.58404	2.67851
P80314	Cct2	4.58051	2.26423
P47757;F7CAZ6;A0A0A0MQI9;F6YHZ8	Capzb	4.57313	3.79196
E9QAT0;D3Z6U8;E9QNF5;Q6AXB7;P35922;E9QAS9;E9QAS8	Fmr1	4.5729	3.01795
Q8BX02	Kank2	4.57261	2.23529
Q64310;E0CXD9	Surf4	4.5691	1.33288
D9J302;D9J301;D9J300;D9J2Z9;Q8CI51	Pdlim5	4.54543	4.36333
Q8CI11	Gnl3	4.53991	2.02194
P49722	Psma2	4.52596	1.81941
P05132	Prkaca	4.52439	2.00508
O55234	Psmb5	4.51493	2.10696
P32067;D6RI87;A2AR07	Ssb	4.51385	1.22215
Q07113	Igf2r	4.5094	3.44625
Q9D6J6	Ndufv2	4.50036	1.2427
Q920B9;G3X956	Supt16h;Supt16	4.48767	1.50689
Q61316;Q3U2G2	Hspa4	4.48629	1.28318
Q9CXY6	Ilf2	4.47336	1.20055
Q3UIJ9;E9Q8U3;E9PZ54;E9Q565;E9Q2N5;E9Q3C8	Myzap;Gcom1	4.46574	2.26518
Q61879;Q3UH59;Q5SV64	Myh10	4.46432	1.93811
Q8CJ40	Crocc	4.45961	2.03206
P26231	Ctnna1	4.45446	4.52673
V9GWW6	Mlip	4.45054	3.64394
P68181;H6TMF5	Prkacb	4.43036	2.4233
Q60675	Lama2	4.43026	1.64261
Q8R050;Q149F3	Gspt1;Gspt2	4.42777	1.92279
Q8VCA4;Q99N18	Cyp4f15	4.40732	1.11908
E9PVS1;Q61704	Itih3	4.4024	0.966036
G3UVU2;D3YW09;Q62203;D3Z5A6	Sf3a2	4.39979	3.74575
E9Q9V3;F8VQL9;E9PY55;Q9WU42;E9Q701;F6Z4B2	Ncor2	4.39805	2.63267
P20029	Hspa5	4.39722	3.59042
Q02788;D3Z7D5	Col6a2	4.39515	0.958403
Q62209	Sycp1	4.38244	2.46419
Q9CSN1	Snw1	4.37972	1.17263
P53996;A0A0N4SVS6	Cnbp	4.37556	3.53193
H7BX22;P34022	Ranbp1	4.37431	1.41542
Q8R5C5	Actr1b	4.37357	1.6383
Q8VHX6	Flnc	4.35336	5.27493
Q9QXD8	Limd1	4.34075	3.11936
Q8CGP6;Q8CGP7;Q8CGP5;Q8BFU2;P22752;Q8CGP4	Hist1h2ah;Hist1h2ak;Hist1h2af;Hist3h2a;Hist1h2ab;Hist1h2aa	4.33157	3.0988
P35385	Hspb7	4.32038	3.88843
Q8BGC4	Zadh2	4.30638	2.60234
Q9D6Y9;F6ZHD8;G3UW30	Gbe1	4.29746	3.54352
Z4YKB8;Q3TEA8;Z4YKA3;A2AM65	Hp1bp3	4.29575	1.79324
E9QKK1;Q6RT24	Cenpe	4.29547	1.82085
G3UXG7;G3UZJ5;P67871;G3UZA4;G3UXU2;G3UZX4	Csnk2b	4.29543	1.33416
Q8BP40	Acp6	4.2869	1.97268
Q5F2E8	Taok1	4.27909	1.57305
A2AKU9;Q91VR2	Atp5c1	4.2775	1.3897
Q9CQ75	Ndufa2	4.2432	1.47733
A2A8V8;A2A8V9;E9PUK6;Q52KI8;E9QKA4;A2A983	Srrm1	4.23847	3.10599
O88477	Igf2bp1	4.23056	2.62791
Q99104;D3YZ62;D3Z4J3	Myo5a	4.23018	1.57325
P11087	Col1a1	4.22045	1.24089
Q8VHY0	Cspg4	4.21872	2.71279
A2ARZ3	Fsip2	4.21619	2.65727
E9PVC6;E9Q9E1;Q6NZJ6;E9PVC5;A0A0J9YUS5	Eif4g1	4.21	2.73167
Q8VDM4	Psmd2	4.20491	2.47474
Q9QXX4	Slc25a13	4.20207	1.58661
Q9CPQ3	Tomm22	4.18525	1.11044
P97927	Lama4	4.17714	0.965869
Q9D1M0	Sec13	4.17486	1.20524
G3XA35;E9PYH0;E9QMK3;E9QMK2;Q62059;Q8BS97	Vcan	4.17395	1.14852
Q11011;E9Q039;F6QYF8;E9Q6F4	Npepps	4.17203	2.04857
P51667;E9Q8Y0;D3YUI7;D3YW14;D3Z0I3;F6RBQ5	Myl2	4.13965	2.73327
Q8BU33	Ilvbl	4.13538	1.91602
A2AN08	Ubr4	4.11335	2.57951
Q8K310;A0A087WSU2	Matr3	4.08447	2.71332
E0CYV9	1110002E22Rik	4.08381	2.42292
Q9CQ62	Decr1	4.04919	1.70061
P61979;B2M1R6;H3BK96;H3BKD0;H3BLL4;H3BKI8	Hnrnpk	3.99938	2.65753
P14873	Map1b	3.99397	4.08823
Q5SUH6	Clint1	3.96877	3.57715
F6TFN2	Lmo7	3.96083	2.62333
P19783;M0QWX7	Cox4i1	3.94115	1.53808
F8VPU2;E9Q805	Farp1	3.93886	3.93626
P13020;A0A0J9YUQ8	Gsn	3.93058	1.29503
P70168	Kpnb1	3.91751	3.33407
Q6ZQ73	Cand2	3.91614	2.25342
P26041	Msn	3.91544	2.70715
Q00PI9	Hnrnpul2	3.9149	2.39754
Q8C6K9;E9Q6A6	Col6a6	3.91454	1.60462
Q99JI6	Rap1b	3.90135	1.48823
Q99MV5;G3X8T0;D3YWG8	Mov10l1	3.8943	1.0735
E9PV24	Fga	3.89427	3.63171
Q9CY64	Blvra	3.89049	1.67999
Q6P1F6	Ppp2r2a	3.88576	2.10997
M0QWP1;Z4YK85;A2ASQ1	Agrn	3.86859	1.06597
Q9JHU9	Isyna1	3.85745	6.00275
A0A0R4J1T1;Z4YJR7	Sorbs2	3.85126	2.00534
O70172;F6RJE8	Pip4k2a	3.84345	2.39557
Q60605	Myl6	3.83206	2.54299
Q923T9	Camk2g	3.83132	2.43331
P26443	Glud1	3.83013	1.9303
Q99K41	Emilin1	3.82818	0.809948
D3Z069;Q8K1N2	Phldb2	3.82481	2.19388
P62858;G3UYV7;J3QNN8	Rps28;Gm10263	3.82065	0.61916
E9QPE7	Myh11	3.81705	1.08603
P09602;A3KGL9;F6W687;Q5XK38;B7ZCQ3	Hmgn2	3.81671	1.95213
F6Y616;Q8VE62;G3UYE5;G3UZ67;G3UZH8;G3UZS6;D3Z3J6	Paip1	3.81463	1.74266
P63017;Q504P4	Hspa8	3.81448	5.5095
Q9JLZ3;A0A0R4J023;F6RT60;F6R307	Auh	3.81356	1.9034
E9Q1W3	Neb	3.80489	2.41738
P04919	Slc4a1	3.79675	1.57328
P62889	Rpl30	3.7956	1.28524
Q9CZU6	Cs	3.77258	0.85469
P23116	Eif3a	3.76871	2.04032
Q9CY27;Q52L67;G3UWE1	Tecr	3.76804	1.31162
P35486	Pdha1	3.7668	2.17569
E9Q641	Nrap	3.74782	3.39575
A1BN54;Q7TPR4	Actn1	3.7431	1.56771
Q9WUA3;Q8C605	Pfkp	3.73863	3.35093
Q9JHU2;Q3UVT7;A0A0R4J0J0	Palmd	3.73676	0.619437
G3X922;D4AFX7	Dnajc13	3.72055	1.90931
Q6P4T2	Snrnp200	3.71913	1.58647
Q8CIE6;F8WHL2	Copa	3.71807	2.85773
Q99K28	Arfgap2	3.7116	1.46643
Q80V76;Q3V113	Pygo2	3.70145	0.817793
A0A0N4SW73;Q8R361	Rab11fip5	3.70044	4.5259
Q6P5H2	Nes	3.69901	1.7273
Q6ZWY3;D6RH49;D3YYB0	Rps27l	3.66689	1.3236
A2AVJ7;Q99PL5	Rrbp1	3.6639	2.47857
Q99PV0	Prpf8	3.6584	1.19652
Q3ULG5;P97311	Mcm6	3.65828	2.42642
J3QJV7;O35551	Rabep1	3.6544	2.14887
F8WIT2;P14824	Anxa6	3.65382	3.06277
Q9D0I9	Rars	3.63761	1.70864
Q02248;E9Q6A9	Ctnnb1	3.63047	2.77896
Q9JLV1	Bag3	3.62842	2.9525
Q501J6;Q3U741	Ddx17	3.62156	1.24354
P48678	Lmna	3.62118	3.69119
Q9ES83	Bves	3.61597	1.07124
P80318;Q3U0I3;E9Q133;F6Q609	Cct3	3.61208	3.46042
A6X940	Fermt2	3.61194	1.53534
E9QAI5;B2RQC6;G3UWN2;E9QAT6	Cad	3.58084	1.89175
Q3THK7	Gmps	3.57537	3.0189
Q3UH68;D3YU22;D3Z589;D3YU59	Limch1	3.5738	1.10515
D6RE33;A0A0R4J1Q0;G5E896;Q3UJB9	Edc4	3.57106	1.51667
S4R1N6;P62270;F6YVP7	Rps18;Gm10260	3.5672	0.977329
Q91WU5	As3mt	3.55925	1.83539
Q8C7E7	Stbd1	3.55329	2.81364
Q9CQ69	Uqcrq	3.54528	1.33745
O88207	Col5a1	3.53767	1.60201
P60710;E9Q1F2;E9Q5F4	Actb	3.53223	2.42098
E9Q0Q3	2610021A01Rik	3.52859	2.58232
Q9CZD3	Gars	3.51919	2.96792
Q8VDJ3;A0A087WP83	Hdlbp	3.51245	3.03598
Q61033	Tmpo	3.51015	1.32263
Q9DBG5	Plin3	3.50369	2.12644
E9Q557;E9PZW0	Dsp	3.48764	2.88446
Q9DCL9	Paics	3.4624	4.9001
Q8VDD5	Myh9	3.45477	1.61677
Q922F4	Tubb6	3.45468	1.68245
P97310	Mcm2	3.44048	2.43786
P82347;A2ACH6	Sgcd	3.43558	1.28168
Q9JJ28	Flii	3.42733	2.5479
Q9WTI7	Myo1c	3.4173	2.48479
Q922D8	Mthfd1	3.41176	1.8077
E9Q9F7	Ccdc146	3.40998	1.32848
Q3UIZ8	Mylk3	3.39916	3.042
P05064;A6ZI44;D3YWI1;A0A0U1RPN8;Q9CPQ9;A6ZI46	Aldoa;Aldoart1	3.39434	2.79456
Q9D7X3;B1AQF4;H3BKL8;Q3V2Y9	Dusp3	3.39157	1.00328
Q9CXW3;A0A0A6YY29	Cacybp	3.38948	1.87846
Q61881	Mcm7	3.37796	3.92104
Q69ZK6;A0A0A0MQ98;G3UZM1	Jmjd1c	3.36961	1.95121
Q07417	Acads	3.36942	2.47941
Q62417	Sorbs1	3.36904	3.12903
P62259;D6REF3	Ywhae	3.35824	2.84568
Q62234	Myom1	3.33909	5.28312
Q6PHQ9;A3KFU5;Q91YZ8;A3KFU8;D3Z5M2	Pabpc4;Gm10110	3.33705	1.78632
O35682;A0A0N4SW94	Myadm	3.3335	0.703934
P06745	Gpi	3.3311	1.04192
G5E829	Atp2b1	3.32765	1.88143
Q3TIU4	Pde12	3.32371	1.75403
P48787	Tnni3	3.31592	4.15109
P17426	Ap2a1	3.31246	2.54414
Q14BI5	Myom2	3.30652	2.93352
K3W4L0;B2RRE2;Q9JMH9;E9QAX2;E9Q405;A0A1C7ZN10	Myo18a	3.30009	3.542
P14869;S4R1N1;D3YVM5	Rplp0	3.29163	0.883138
P52503	Ndufs6	3.28686	2.68579
P82349	Sgcb	3.28583	1.14603
Q60597;Z4YJV4	Ogdh	3.28404	2.90133
P63011	Rab3a	3.28247	1.61631
O55222;D3YZA5	Ilk	3.24357	1.50155
Q9D051	Pdhb	3.24015	3.40707
J3KMH5;Q8BI84;A0A0A6YX61	Mia3	3.23839	0.635999
Q91UZ5	Impa2	3.23014	1.04854
E9Q1S3;Q01405	Sec23a	3.21552	1.51529
Q5RKN9;P47753	Capza1	3.20454	0.938037
Q8BH04;A0A0R4J0G0	Pck2	3.20268	1.41597
Q9D8N0	Eef1g	3.20248	2.44473
O08528;E9Q5B5	Hk2	3.18635	1.22582
P80315;G5E839	Cct4	3.1672	3.78999
A2AH75;E9QAN4;P33173;G3UW47;Q6TA13;E9Q9G6;A0A087WQE8	Kif1b;Kif1a	3.1617	3.21176
P47856	Gfpt1	3.1531	1.28304
P46935	Nedd4	3.14365	2.77183
Q8BU30	Iars	3.13138	2.20373
P70333	Hnrnph2	3.12657	3.21192
P27773	Pdia3	3.12272	0.774093
P14685	Psmd3	3.11325	1.64397
Q80XI4	Pip4k2b	3.11142	2.96007
Q9ESL4	Mltk	3.11102	1.49755
P14602;D3YZ06	Hspb1	3.08744	3.47663
Z4YJT3;Q6ZQ58	Larp1	3.07508	2.34831
P63028;D3YU75	Tpt1	3.05893	1.07096
Q921U8;D3Z3Q3	Smtn	3.04099	1.62366
Q811U4	Mfn1	3.03882	3.34293
P19096;A0A0U1RNJ1	Fasn	3.03341	2.70028
A4QPC5;P21844	Cma1	3.03328	0.858221
A0A087WPT7;Q6P549;A0A1B0GR64	Inppl1	3.03034	2.16898
E9Q7G0	Numa1	3.01912	4.40514
Q8C3F2	Fam120c	3.0153	1.7259
P13541	Myh3	3.0112	2.3592
A0A087WQS0;A0A087WQM0;Q9DBT6	Tns1	3.0057	3.3959
Q62095	Ddx3y	3.00529	0.829371
Q91VD9	Ndufs1	3.00221	2.4671
E9QAS4;Q6PDQ2;E9QAS5	Chd4	2.99683	2.46014
Q5XJY4;D6RCZ6;D6RJ50	Parl	2.99533	2.99354
P20152;A0A0A6YWC8	Vim	2.98461	2.32565
E9Q9K5	Trdn	2.98385	1.43035
Q8VIJ6	Sfpq	2.98236	2.40317
Q5SSZ5	Tns3	2.98131	1.22342
P49312;Q5EBP8	Hnrnpa1	2.96685	2.23175
P52480	Pkm	2.95955	2.684
P08249	Mdh2	2.95817	0.787667
O54988	Slk	2.95534	2.59709
Q9QZB9	Dctn5	2.94925	0.74963
P63260	Actg1	2.93065	1.76139
Q9CU62	Smc1a	2.92028	1.86935
Q9JJW5	Myoz2	2.90177	4.72493
E9PWE8	Dpysl3	2.90022	4.28104
O08784;H3BL37;H3BIX0	Tcof1	2.89394	4.05334
S4R2J9;A0A0A0MQ79;Q3TLH4	Prrc2c	2.88435	2.02578
P70460	Vasp	2.88262	1.86938
Q9D172	D10Jhu81e	2.87878	0.794991
P26043;Q7TSG6	Rdx	2.87546	1.32307
P80317	Cct6a	2.84319	4.15669
P61222	Abce1	2.84106	1.08383
P62307	Snrpf	2.80925	1.43372
Q9DBL1;E9Q5L3	Acadsb	2.80688	2.03102
Q68FD5;Q5SXR6	Cltc	2.79844	4.00159
P97447;A2AEY1;A2AEY2	Fhl1	2.7967	0.947941
A2AL12;Q8BG05	Hnrnpa3	2.79208	2.22861
Q64727	Vcl	2.78459	2.79078
P29341	Pabpc1	2.78138	1.33961
A0A0R3P9C8;Q9DC69	Ndufa9	2.78124	2.06139
P70404	Idh3g	2.75904	0.864721
P62071;A0A1B0GRT5	Rras2	2.74327	2.16064
G3UW82	Myh2	2.72925	1.95091
P35278;Q8C266	Rab5c	2.72524	1.25857
P84228	Hist1h3b	2.71343	2.12067
P38647	Hspa9	2.70908	4.721
A2A6Q8;Q9CZ19;P09541	Myl4	2.70434	3.63464
Q62219;E9Q1D5	Tgfb1i1	2.70111	1.84576
A0A171KXD3;Q9JIF0;A0A140LJ70;A0A140LJF4;A0A140LHF7;A0A140LHS4	Prmt1	2.70024	1.15109
Q9WU78	Pdcd6ip	2.68673	0.824388
Q8BH58	Tiprl	2.6865	1.05188
P70372	Elavl1	2.68116	2.96382
P14733	Lmnb1	2.66732	3.1102
P17751;H7BXC3	Tpi1	2.65414	3.42888
A2A6U3;Q80UG5;A2A6U5	Septin-9	2.64831	1.03155
Q9Z204	Hnrnpc	2.63047	1.79634
B1ATC3;B7ZC94	Tnrc6c	2.62313	1.75997
Q61191;B1AUX2	Hcfc1	2.62233	1.81604
P70271;Q5SWV3	Pdlim4	2.62228	1.1789
P31230;Q3UZG4	Aimp1	2.61024	1.026
F8WIR1;P18242;F6Y6L6;A0A1B0GT66	Ctsd	2.60027	0.774663
Q62167;P16381	Ddx3x;D1Pas1	2.59901	2.40341
P42125	Eci1	2.5897	2.66627
Q8K212	Pacs1	2.58322	1.2105
P42932;H3BL49	Cct8	2.58266	2.7839
D3YWX2;F6YTL8;Q9R0I7;E9Q803	Ylpm1	2.56911	0.809493
P58252	Eef2	2.56641	3.87003
Q9WV55	Vapa	2.54482	1.86418
Q9WV92	Epb41l3	2.54329	2.16884
P49442;E0CYQ4;E0CX64;H3BK26	Inpp1	2.53061	2.49854
Q9DCT8	Crip2	2.52825	2.50293
P14206;A0A1L1SRW0	Rpsa	2.515	2.16849
P17809	Slc2a1	2.51377	3.33612
P07724	Alb	2.48735	1.73514
G5E924;Q8R081;G3UY38	Hnrnpl	2.48415	2.08954
Q8CGC7	Eprs	2.4838	2.80128
Q91Z83	Myh7	2.48193	3.45998
P80313;A0A0N4SV00	Cct7	2.48138	2.49359
B2RSU6;Q6AW69;D3Z3H4	Cgnl1	2.47728	2.31052
P51150;A0A0N4SVG9;A0A0N4SVR6	Rab7a	2.47146	2.08216
P97351	Rps3a	2.46529	2.39059
Q6ZWR6;A0A1L1STC6	Syne1	2.46275	1.41297
B1AWQ3;Q9ET47;B1AWQ4;Q9DD12;B1AWP9;B1AWP7;B1AWQ0;B1AWP8	Espn	2.46027	0.571853
Q9D5V5;E9PV12;G3X914;E9Q6Z0	Cul5	2.45899	1.22641
Q61171;D3Z4A4	Prdx2	2.45711	2.13518
P50544;B1AR28	Acadvl	2.4507	2.98072
Q91X84	Crtc3	2.44331	0.507566
Q61941;Q8C9V5;Q8BGK0;E9Q8F4	Nnt	2.43693	3.72075
Q80XB4;E9PZF4	Nrap	2.41744	2.56927
P51174;A0A0R4J083	Acadl	2.41336	2.67195
E9PV80;Q61026	Ncoa2	2.41044	1.67862
Q9JKX6;A2ATT5	Nudt5	2.40786	2.20578
P00405	Mtco2	2.40607	2.49423
Q8BGJ5;Q922I7;Q8CB58;P17225;E9QMW9	Ptbp1	2.40149	2.96371
Q9CWF2	Tubb2b	2.39871	3.18726
Q7TMG8;O55126	Gbas	2.39509	3.12625
E9QA62	Lmod3	2.39138	1.24089
Q99LF4	D10Wsu52e	2.37596	0.584707
Q7TMM9	Tubb2a	2.37283	2.13857
Q9QUI0;A0A0A6YXF6	Rhoa	2.36392	1.57203
F6ZGN3	Myo18a	2.36035	0.750354
P01837;A0A075B5P2	Igkc	2.35732	1.18412
Q9D2G2	Dlst	2.34634	2.306
B7ZWL1;A0A1D5RMJ8;Q6ZQ08;A0A1D5RMD8;A0A1D5RML9	Cnot1	2.32503	0.489383
G3UZI2;A0A0R4J259;G3V018;Q7TMK9;G3UXJ6;G3UWM1	Syncrip	2.32263	1.11405
P35700;B1AXW5;B1AXW6;B1AXW4	Prdx1	2.31648	2.7515
Q8CGK3	Lonp1	2.31112	1.76163
Q9CPN8	Igf2bp3	2.29725	1.93236
E9Q175;E9Q3L1;E9PVU0;E9Q174;V9GXM4;V9GX76;Q64331	Myo6	2.29327	2.05954
Q8CGY6	Unc45b	2.29229	0.882717
Q61768;E9QAK5	Kif5b	2.29068	1.90623
P56480	Atp5b	2.27579	3.32259
Q6PHZ2;A0A0G2JGS4;E9Q1T1;Q8CCM0	Camk2d	2.27194	0.53912
Q9CZY3;B7ZBY7;E9PY39;B7ZBY6	Ube2v1;Gm20431	2.27006	2.167
O55142	Rpl35a	2.26664	0.543941
G3UVV4;P17710	Hk1	2.26265	3.3334
E9Q9M5;A0A0A6YWX1;J3KMM1;Q3UJD6	Usp19	2.2422	1.38623
P70202	Lxn	2.24143	0.519743
P67778;Q5SQG5	Phb	2.23245	2.53416
Q7TQ48	Srl	2.23054	1.56177
P61965	Wdr5	2.22583	0.516393
P63038	Hspd1	2.22241	3.15401
Q3UGX2;E9Q397;P15508	Sptb	2.21094	1.20896
Q80XR5;P26369;Q3KQM4	U2af2	2.20537	1.32351
P63276	Rps17	2.20313	0.306376
P80316	Cct5	2.20223	3.39121
P53986	Slc16a1	2.20183	2.3468
Q8BMF4	Dlat	2.2017	1.52673
P15864	Hist1h1c	2.17642	4.00355
Q99LC3	Ndufa10	2.16724	2.63991
Q9Z2I8	Suclg2	2.15811	1.50407
G3XA10;Q8VEK3	Hnrnpu	2.15634	3.5311
P04247	Mb	2.14494	2.18889
E9QQ10;Q70FJ1	Akap9	2.14426	0.724928
Z4YL78;A0A0R4J0K2;K3W4R5;A2AGT5	Ckap5	2.13842	2.04929
P18760;F8WGL3	Cfl1	2.13634	3.28749
Q8CJF9	Ago3	2.13627	0.955305
P35550	Fbl	2.11521	2.03267
P68033	Actc1	2.11181	2.67441
P09542;A0A0G2JDW2;A0A0G2JDM3	Myl3	2.10398	2.40538
Q02566	Myh6	2.10204	3.69089
P62874;H3BKR2;H3BLF7	Gnb1	2.10196	0.632546
P61982	Ywhag	2.08979	2.24086
E9PVA8	Gcn1l1	2.08612	0.953795
Q9QYB1	Clic4	2.08085	2.17206
Q9CRB9;Q9D9P1;D3Z0L4	Chchd3	2.08017	0.35805
Q91YN9	Bag2	2.07507	2.35865
P63101;D3YXN6	Ywhaz	2.06863	4.54914
Q921J2	Rheb	2.05394	0.426907
Q80X50;A0A0H2UH17;A0A0G2JDV6	Ubap2l	2.0437	0.698349
Q9CQA3	Sdhb	2.03733	2.41492
P28660;A2AS98	Nckap1	2.034	0.686057
Q8BKZ9	Pdhx	2.03128	1.25847
Q9CQ73;E0CXK9	Pkp2	2.01816	2.19635
Q9CQI6	Cotl1	2.00649	1.65923
O70318	Epb41l2	1.99998	1.41928
Q8VEE1	Lmcd1	1.98853	1.70381
A0A087WPK3;E9Q9T1;A0A087WNU6;G5E8E1	Lrrfip1	1.98709	0.682239
P68510	Ywhah	1.97042	2.68887
P02089	Hbb-b2	1.96558	2.42955
O08709;Q6GT24;D3Z0Y2	Prdx6	1.9452	4.2304
Q9R0P5	Dstn	1.92256	2.38331
P61089	Ube2n	1.91806	1.88519
E9PWB1;Q6PDH0;D3Z4N0;D3Z0X5;F6RUK9;F6RYD0;E9Q307;E9PWW4	Phldb1	1.91087	1.46892
Q9CQR2	Rps21	1.90662	0.330018
Q791T5	Mtch1	1.90627	1.21222
O35129	Phb2	1.90224	3.27001
Q9JHU4	Dync1h1	1.89625	1.77791
P29699	Ahsg	1.89608	1.85933
Q9CQV8;A2A5N1	Ywhab	1.89457	1.88478
P09411;S4R2M7	Pgk1	1.88539	1.4206
Q9D6R2;A0A1L1STE6	Idh3a	1.8843	1.52991
Q91V12;E9PYH2	Acot7	1.8793	2.715
E9PUD2;Q8K1M6	Dnm1l	1.85498	1.16201
A0A087WPL5;E9QNN1;O70133;Q3UR42	Dhx9	1.85102	1.95246
O88492	Plin4	1.84047	2.97395
F6U7V1;E9Q401	Ryr2	1.83964	2.07213
Q8BH95	Echs1	1.83601	1.58085
Q61656;Q8BTS0;S4R1I6	Ddx5	1.83467	2.13328
Q99KX1	Mlf2	1.83423	0.684092
O70468	Mybpc3	1.82977	0.771356
Q9CR16	Ppid	1.82735	1.10797
P97807	Fh	1.82409	2.20493
Q61553;A0A0G2JDU7	Fscn1	1.81756	1.40052
E9Q852;Q9QZQ1;E9Q9C3;E9PYX7	Mllt4	1.80052	0.754982
Q61584;A0A0G2JEP0;A0A0H2UH27	Fxr1	1.79991	2.27528
E9Q2T3;O35452	Tnxb	1.79514	1.9621
P12382	Pfkl	1.78861	3.99975
O09111	Ndufb11	1.78825	1.11473
Q69ZX8	Ablim3	1.78801	0.875689
Q8BY87;A0A1L1SV73	Usp47	1.78468	1.09171
Q60932	Vdac1	1.75569	4.13914
Q91XU3	Pip4k2c	1.74619	0.994333
P47857	Pfkm	1.74602	3.03803
Q9CQQ7	Atp5f1	1.72668	2.36736
Q61245	Col11a1	1.72656	1.72132
Q9D0F3	Lman1	1.72316	0.849119
P62082;F6SVV1	Rps7;Gm9493	1.71372	1.48013
Q9D0E1;B8JK33;B8JK32	Hnrnpm	1.70487	2.21188
F8WHZ9;F8WGR0;Q9QYC0;E9Q1K3;F6RDR0	Add1	1.70023	1.89426
Q9EQP2	Ehd4	1.70021	2.72438
P19157;P46425	Gstp1;Gstp2	1.69862	1.5068
Q9JLC8;E9QNY8	Sacs	1.69545	0.860249
Q9D832	Dnajb4	1.68334	0.564026
P51881	Slc25a5	1.68137	3.54425
P15089	Cpa3	1.68092	0.466897
O08807;B1AZS9	Prdx4	1.67951	2.34403
P62806	Hist1h4a	1.65187	0.456432
Q62186;Q9D8L3	Ssr4	1.64526	0.811078
Q6ZWU9;A0A0G2JDW7;A0A0G2JG29	Rps27	1.64343	1.64597
P25444;A0A140T8L5;J3QMG5;D3YVC1;D3YWJ3;F6YTZ4;E9Q1N8;D3Z536	Rps2;Gm5786;Gm6576;Gm18025;Gm8225	1.64122	2.06598
Q8BFR5	Tufm	1.6332	2.21148
P51660	Hsd17b4	1.63179	0.574852
Q9CQN1	Trap1	1.62492	1.72504
Q99K48	Nono	1.62196	2.31149
P68368;A0A0A0MQA5	Tuba4a	1.61285	2.37099
J3QNY1;B2RXM2	Gm9242;Gm6793	1.61138	3.68652
Q9Z0X1;B1AU25	Aifm1	1.60751	1.87808
P62264;D3YVF4;D3Z7I1	Rps14	1.60727	2.15228
D3YZA1;D3Z7T7;E9PW20;Q9CY57	Chtop	1.59489	1.51476
Q9DCX2;G3X9L6;B1ASE2	Atp5h;Gm10250	1.58387	1.94059
Q8K3J1	Ndufs8	1.58209	1.79403
Q61282	Acan	1.56596	0.476924
P43275	Hist1h1a	1.56092	3.43886
P03930	Mtatp8	1.54925	0.991822
P54071	Idh2	1.54227	2.25158
Q9CR62;Q5SX46	Slc25a11	1.54012	3.05256
Q9CQC7	Ndufb4	1.53653	1.59206
E9QNG1;Q9Z0R6	Itsn2	1.52985	1.14899
P50462	Csrp3	1.51044	2.39973
Q9QYA2	Tomm40	1.50952	2.52968
E9PYB0	Ahnak2	1.50853	1.01227
Q9CZS1	Aldh1b1	1.50602	1.77726
E9Q9T8;Q3UIK0;Q3TF37	Mybpc3	1.50075	2.99437
P08752;A0A0A6YWA9	Gnai2	1.49496	1.56474
Q80T69	Rsbn1	1.49277	0.640061
Q8BH59	Slc25a12	1.48502	3.26435
Q9CXW4;E9PYL9;A2BH06;E9PZB3	Rpl11;Gm10036;Gm5093	1.47629	2.67188
F6XC54;D3Z074;O08808;E9PXV7;E9PV41	Diap1;Diaph1	1.47555	0.788007
Q8K2B3	Sdha	1.45983	3.14333
Q6NZC7;G3X928	Sec23ip	1.45583	0.594659
P14094;A0A0A6YX05	Atp1b1	1.45411	1.68818
Q91VB8;P01942	Hba-a1;Hba	1.45307	1.51207
Q564E2;P06151;A0A1B0GSX0;A0A1B0GSR9;D3YZQ9;A0A1B0GQX5;A0A1B0GT41	Ldha	1.45129	1.85369
Q9WVL3	Slc12a7	1.44571	0.94332
Q67FY2	Bcl9l	1.43432	0.499728
Q9R0L6	Pcm1	1.42912	0.488395
Q6P542	Abcf1	1.4237	0.618071
Q64511	Top2b	1.41127	0.699016
Q9DB77	Uqcrc2	1.39157	4.10395
P11983	Tcp1	1.38818	2.34744
Q921F2;A0A087WR97;A0A087WRZ5;Q8R0B4;Q8BLD4;Q6VYI5;Q6VYI4;A0A087WSE4;A0A087WQA5	Tardbp	1.38092	3.12895
Q8VHM5;A2AW41	Hnrnpr	1.37616	1.3214
O54734	Ddost	1.37271	2.16883
P11499	Hsp90ab1	1.37029	2.90315
O35295	Purb	1.35122	1.30221
D3YUN3;F6QC77;Q9WUZ5	Tnni1	1.34202	1.38966
Q01768;E9PZF0	Nme2;Gm20390	1.34001	2.4466
O35737;Q8C2Q7	Hnrnph1	1.33875	2.62638
Q9D517	Agpat3	1.32645	0.84645
Q9DCN2;F2Z456;A0A0A0MQM3	Cyb5r3	1.32368	0.84418
A0A0A6YXE3;Q9JKP5;G3X9Q0;A0A0A6YXP3;A0A0A6YWB0;A0A0A6YVV8	Mbnl1	1.31866	2.34949
Q8VDN2	Atp1a1	1.30888	2.5998
Q5U4C3	Scaf1	1.30454	0.927075
Q9Z1D1	Eif3g	1.30397	0.415014
Q8BMS1	Hadha	1.29267	1.88215
Q6ZWX6	Eif2s1	1.29223	0.754085
A0A087WNV1;A0A087WSR7;Q8K2K6;A0A087WR52;A0A087WRL1	Agfg1	1.28485	1.36025
P23927;A0A1L1SRG5	Cryab	1.27776	1.4014
Q8BWT1	Acaa2	1.2771	1.21575
Q9ET80	Jph1	1.2708	0.807426
P08113;F7C312	Hsp90b1	1.27073	1.64762
D3YX27;Q9JIY5;F6TCV0;D3YX28;F6XUR8;S4R1B3	Htra2	1.26971	0.327855
P02088;A8DUK4	Hbb-b1	1.26064	1.59208
P68372	Tubb4b	1.25976	2.06177
Q99JY0	Hadhb	1.24377	1.82727
P63001;Q3TLP8;Q05144	Rac1;Rac2	1.2369	2.2634
P84091;Q3TWV4	Ap2m1	1.23218	1.71951
Q62159;H3BL56	Rhoc	1.22927	0.853097
A2ACG7;Q9DBG6	Rpn2	1.22754	0.518353
P17182;Q6PHC1	Eno1	1.20632	2.08393
Q9R0Y5	Ak1	1.19451	1.20469
P67984	Rpl22	1.19193	1.37668
P61027	Rab10	1.18744	1.16914
P99024	Tubb5	1.16782	1.72647
Q9WUM5	Suclg1	1.16765	2.81732
Q61990	Pcbp2	1.16177	2.18529
B7ZNR9;B2RUE8;P97820;A0A0A6YWR8;F8VPL5;A0A0A6YWM8;E9PVG7;A0A0A6YW53;A0A0A6YVZ8	Map4k4	1.15392	0.635898
Q9Z2I9	Sucla2	1.14661	2.05927
Q9DCW4;A0A0U1RNP5;A0A0N4SVE0;A0A0U1RNR3;A0A0N4SWE9	Etfb	1.13467	0.598063
O08529	Capn2	1.13131	0.591499
B1AUZ1	Naa10	1.12236	1.50208
Q99LC5	Etfa	1.12053	2.09183
P62827;Q14AA6	Ran;1700009N14Rik	1.11004	1.74223
P05213	Tuba1b	1.07648	1.75309
Q3UPL0;S4R2A9	Sec31a	1.06727	0.368189
Q8BH64	Ehd2	1.06183	0.347182
P47754;D6RCW7	Capza2	1.05884	1.12007
Q60668;F6ZV59;G5E8G0;G3X9W0;E9Q5B6	Hnrnpd	1.05562	1.20371
P61082;F7CDT0;F6WMC0	Ube2m	1.05472	1.08541
Q8K3Z9	Pom121	1.05046	0.375307
P60843	Eif4a1	1.04526	1.73882
Q791V5;A2AFW6;Q9D050	Mtch2	1.04355	0.232294
Q6A026;E9QPI5	Pds5a	1.03705	0.297508
Q9CQR4	Acot13	1.03011	1.19078
P35293	Rab18	1.02514	1.04638
Q2TPA8;B1AX78	Hsdl2	1.01121	0.263836
P16858;A0A0A0MQF6;S4R257;A0A1D5RLD8	Gapdh	1.00902	1.69883
P07901	Hsp90aa1	0.999846	0.924684
P34884	Mif	0.994827	2.72212
P62908;D3YV43;A0A140LI77	Rps3	0.983194	1.79901
Q8CIB5	Fermt2	0.980984	0.961823
P21550;Q5SX59	Eno3	0.97448	1.09035
O08715	Akap1	0.968386	0.415633
Q9Z2X1;J3QMT0;J3QM80	Hnrnpf	0.966661	0.59719
Q6ZWZ6;P63323	Rps12	0.966442	1.22769
P63168	Dynll1	0.96535	0.404099
Q9DB20	Atp5o	0.96139	3.13484
P16125;D3Z7F0	Ldhb	0.956306	0.992487
P21619;A0A0R4J0Q5	Lmnb2	0.95355	0.48581
Q60930;G3UX26;D3YZT5	Vdac2	0.945995	1.89281
P19324	Serpinh1	0.941278	2.56405
P62830	Rpl23	0.939962	0.746909
Q03265;D3Z6F5	Atp5a1	0.93521	1.93732
P68134	Acta1	0.93484	0.278268
Q60854;F8WIV2;K7E6F1;E9Q0P9;E9Q108;E9Q3Y1;E9Q6X2	Serpinb6;Serpinb6a	0.931447	0.594023
P19536;Q9D881	Cox5b	0.924231	1.48953
G3UY29;E9Q3P9;F8WGS1;P62492;P46638;G3UZD3	Rab11b;Rab11a	0.923291	1.43248
Q9CW79	Golga1	0.917061	0.196723
Q61702;F8WJ05	Itih1	0.907041	0.196976
Q9CX86	Hnrnpa0	0.90699	1.72789
Q78ZM0;O70492;D3Z789;D3Z6Z0	Snx3	0.903284	0.196817
Q3U9G9;A0A0A6YXT6;A0A0A6YW01	Lbr	0.895291	2.5899
Q9Z0N1;A2AAW9	Eif2s3x	0.889872	1.64076
Q8CI94	Pygb	0.877572	1.2092
Q9CQZ5	Ndufa6	0.869324	0.677867
P10126;D3YZ68	Eef1a1	0.867242	1.87956
Q3U3J1;P50136	Bckdha	0.857895	1.23561
P35564	Canx	0.848901	0.237104
Q9D1G1	Rab1b	0.831061	1.12289
Q9CZ13	Uqcrc1	0.828628	1.60965
Q78IK2	Usmg5	0.824123	1.22817
Q8R5H1	Usp15	0.820779	0.192021
Q9D0R8;A0A0A0MQC9	Lsm12	0.818668	0.545905
E9Q800;E9QAY6	Immt	0.812976	1.17864
Q4V9W2	Srek1ip1	0.809587	0.829904
Q8BZF8	Pgm5	0.809166	0.310507
E9PWJ4;E9PZ86;A0A087WPF7	Auts2	0.805096	1.4896
Q9QVP4	Myl7	0.801312	0.339723
E9Q855;O35609;Q3UXS0	Scamp3	0.790261	0.385712
P60335	Pcbp1	0.787849	1.14617
P24527	Lta4h	0.787634	1.24743
P62267	Rps23	0.785696	0.559264
P62281;A0A1B0GRR3;A0A1B0GSE8	Rps11	0.773079	1.27182
Q9CX34	Sugt1	0.771053	0.87745
P35979	Rpl12	0.752569	1.39591
P60867	Rps20	0.739093	0.986835
Q99KI0	Aco2	0.736931	0.470622
P62983;A0A0A6YW67;E9Q9J0;P62984;E9Q5F6;Q5SX22;P0CG49	Rps27a;Uba52;Ubc;Ubb	0.736138	1.77319
P84104;A2A4X6	Srsf3;Gm12355	0.732663	0.792724
Q91Z96	Bmp2k	0.713748	0.402961
Q9Z110	Aldh18a1	0.706342	0.248913
Q9WUB3;E9PUM3	Pygm	0.70234	1.49295
Q8C2Q8;A2AKV3;A2AKV2;A2AKV1	Atp5c1	0.699481	1.37624
Q9D0M5;D6RIN4	Dynll2	0.684098	0.0987311
O08917;G3UYU4	Flot1	0.684057	1.58429
P68369	Tuba1a	0.679338	0.394028
Q3UEB3	Puf60	0.677733	0.237592
A2AQ25;E9QAU4;D3Z781	Skt;Etl4	0.663423	0.503768
P14142;J3QK17	Slc2a4	0.658669	0.527159
Q07076	Anxa7	0.658193	0.250125
Q8C570	Rae1	0.642035	0.573116
P43276	Hist1h1b	0.640087	1.52042
Q9Z1N5	Ddx39b	0.624673	0.434821
Q7TMF3;A0A0R4J275	Ndufa12	0.619649	0.301905
P07356;B0V2N7;B0V2N8;B0V2N5	Anxa2	0.615916	0.774116
Q5SX39	Myh4	0.612709	1.13987
P17742	Ppia	0.607909	0.385535
Q6A0A9	FAM120A	0.602432	0.423
Q924X2	Cpt1b	0.601115	1.42625
P51410;A0A140T8T4;A0A0G2JES3;D3Z629	Rpl9	0.59907	1.20293
Q9JIF7	Copb1	0.598351	0.359642
P84084	Arf5	0.58944	0.20457
P97742	Cpt1a	0.583879	0.26214
Q99020;Q80XR6;Q20BD0	Hnrnpab	0.583575	0.430179
P62855	Rps26	0.564128	0.0845712
Q5M8M8;P47915;F6QL70;W4VSN7;A0A1L1SS27	Rpl29;Gm17669	0.560007	0.411462
Q8C2Q3;E9QL13	Rbm14	0.53872	0.735029
Q8K0Z7	Taco1	0.532536	0.51333
P05977;E0CZ30	Myl1	0.530462	0.456289
Q8R4N0	Clybl	0.527126	0.348073
P62631	Eef1a2	0.522099	0.896436
P47962;D3YYV8	Rpl5	0.478975	0.669932
P62245;F8WJ41;D3Z712;D3YVB4	Rps15a	0.437314	0.463568
O88844;A0A087WPT4;A0A087WRS9;D3YVY3	Idh1	0.435388	0.138657
Q60931;A0A140T8V3;J3QMG3	Vdac3	0.397183	0.461901
P48962	Slc25a4	0.379123	0.3274
Q9DBP5;A0A0R4J093	Cmpk1	0.379035	0.207784
P53994	Rab2a	0.378178	0.628081
Q8BHD0	Rab39a	0.373886	0.0596692
Q5SUT0;Q61545;Q5SUS9	Ewsr1	0.3704	0.384076
Q9DC70	Ndufs7	0.358057	0.216749
O55143	Atp2a2	0.357114	0.593477
P62960;A2BGG7	Ybx1	0.354829	0.161837
O08804;F7B9A0	Serpinb6b	0.335052	0.178325
Q8VDW0;D6RHT5	Ddx39a;Ddx39	0.329545	0.164439
D3YTQ3;Q9Z130;F6VQH5	Hnrpdl	0.306559	0.0765448
E9PWH2	Card6	0.30234	0.190148
P62900;A0A0A6YX26	Rpl31	0.301573	0.150165
Q9EQW7;F8VQ75	Kif13a	0.296361	0.114949
P14131	Rps16	0.24262	0.249376
G5E902	Slc25a3	0.240464	0.286477
P14152	Mdh1	0.236378	0.0967282
P43277	Hist1h1d	0.22436	0.499683
Q8K3H0	Appl1	0.220635	0.133593
B2RQL0;A0A140T8J8;Q6PFD9;A0A1B0GSX7;A0A1B0GRB5;A0A1B0GRA7	Nup98	0.219473	0.105228
H3BLJ9;H3BJL6;Q9R0P3;H3BJP2;H3BKH6;H3BK43	Esd	0.199378	0.0375635
Q5SW88;Q5SW87	Rab1	0.197459	0.2801
P70414;G3X9J1;G5E8Y0;Q68FL0	Slc8a1	0.185523	0.161383
Q91X76	Nt5dc2	0.183132	0.0897888
Q9JKY5	Hip1r	0.18032	0.0411073
P61079;A0A0G2JGL0;A0A0G2JE32	Ube2d3	0.17928	0.204331
P28481	Col2a1	0.173887	0.0514465
Q9D0F4;Q5SZT7	Nkap;Nkapl	0.155511	0.253686
Q99L04	Dhrs1	0.147209	0.053947
B0QZL1	Eno1	0.143139	0.0924617
Q70IV5;A0A140LJ79	Synm	0.13386	0.0337298
A0A1L1STY4;A0A1L1SVG0;A0A0R4J0S7;Q8CGB3	Uaca	0.121417	0.0414542
Q80U93	Nup214	0.121092	0.036776
Q9D880	Timm50	0.0752931	0.0326697
P62962;Q5SX49	Pfn1	0.0664501	0.027936
Q542V3;Q8VE97	Srsf4	0.0630813	0.0487617
P61963	Dcaf7	0.0570989	0.040391
Q923D2;E9PZC3;E9PZC4;A0A0U1RPU7	Blvrb	0.0210729	0.00567316
P50247	Ahcy	0.0202703	0.00972008
Q76LL6	Fhod3	0.0154343	0.0106821
G5E8K2;G5E8K3;G5E8K5;S4R2S8;S4R1S2;S4R2K9;S4R236	Ank3	0.0146089	0.00240242
D3YWF6;Q7TQI3;D3Z7K0	Otub1	0.0123482	0.00267115
Q02257	Jup	0.000519276	0.000312258
Q921K2	Parp1	-0.0191016	0.00899676
Q62425;A0A0N4SVQ1	Ndufa4	-0.0251966	0.0181971
P60766	Cdc42	-0.0261788	0.015361
Q99N15;A2AFQ2;O08756	Hsd17b10	-0.0345778	0.0584188
P62754	Rps6	-0.0464735	0.0805207
Q91V41;A2AL34	Rab14	-0.0520549	0.0796764
A0A1L1SR69;A0A1L1ST61;A0A1L1SV00;Q9JLR9;Q8R472	Higd1a	-0.055831	0.0081533
P13542	Myh8	-0.0786743	0.0208405
Q3TCD4;Q9WUR2;E9PYC6;E9Q858;E9PUY9;E9PYA9;E9PVM6;E9Q7A8	Eci2	-0.0837269	0.0285947
E9PX70;Q60847	Col12a1	-0.0876918	0.0316384
O88291;A0A0R4J098;D3YXQ7	Znf326;Zfp326	-0.0987272	0.0489846
P55258	Rab8a	-0.100364	0.117704
P43274	Hist1h1e	-0.155143	0.319896
Q91Z49;D3Z591	Fyttd1	-0.188696	0.208896
E9PUQ3;D3YWF5;D3Z5E5;D3YU88	AU019823	-0.221854	0.509651
Q8BKI2	Tnrc6b	-0.224342	0.27158
O70325;F7A8H6;S4R1E5;Q91XR9	Gpx4	-0.230217	0.133014
Q9D0J8	Ptms	-0.235825	0.144394
Q6P3A8	Bckdhb	-0.248233	0.168396
Q91WD5;D3YXT0	Ndufs2	-0.256298	0.157702
P68040	Gnb2l1	-0.258859	0.297078
Q9JM93;D3YWC2;D3Z6F1	Arl6ip4	-0.265368	0.695513
P97868	Rbbp6	-0.284536	0.456622
P53395	Dbt	-0.341471	0.663561
Q8CJG0	Ago2	-0.34228	0.193765
Q3UL36	Arglu1	-0.356219	0.414023
Q9CZM2;E9QAZ2;B8JKK2	Rpl15;Gm10020	-0.358992	0.567529
Q9CS72;Q059P4	Filip1	-0.377583	0.114143
Q8BHE8	Maip1	-0.390734	0.265148
P97315	Csrp1	-0.398216	0.101667
Q60902;A0A1D5RLS1	Eps15l1	-0.402334	0.292991
E9Q035	Gm20425	-0.408767	0.350896
Q6PB66	Lrpprc	-0.416801	0.290247
A2A839;A2A838;P48193;A2A841;A2A842;F7BUB8;A2AD32	Epb4.1;Epb41	-0.423291	0.137925
P62996;F8WJG3	Tra2b	-0.425004	0.149266
P62702	Rps4x	-0.457431	0.510411
Q7TPD2	Fam185a	-0.477142	0.290802
Q9CR68	Uqcrfs1	-0.48365	0.399729
Q8BL97	Srsf7	-0.50362	0.502894
P61028	Rab8b	-0.544317	0.190313
Q8BYK6	Ythdf3	-0.565306	0.436508
Q99KY4;A0A0R4J0F6	Gak	-0.566772	0.948158
P68254;F6YY69;F6VW30	Ywhaq	-0.568088	0.149872
P60330	Espl1	-0.607942	0.10761
Q99N87	Mrps5	-0.659739	0.22628
Q61166	Mapre1	-0.664923	0.359725
E9QP46;Q6ZWQ0	Syne2	-0.685588	0.107016
Q6PHN9	Rab35	-0.697825	0.189469
P47911;E9PUX4	Rpl6;Gm5428	-0.706326	1.24386
G5E8R3;E9QPD7;Q05920	Pcx;Pc	-0.7156	1.65975
Q9ERU3	Znf22	-0.723772	0.434757
P35279;D3YV69;P61294	Rab6a;Rab6b	-0.75772	1.86737
E9Q3G8	Nup153	-0.758195	0.533547
Q91VN6	Ddx41	-0.764606	2.38941
Q8CC88	Vwa8	-0.805277	0.477606
P62849	Rps24	-0.820806	1.05636
Q5H8C4	Vps13a	-0.830018	0.608581
P19123;E9Q8P0	Tnnc1	-0.83194	0.110211
Q61398;D3YWH0;D3YZE3;A0A0G2JE29;D3YUE2	Pcolce	-0.833513	0.296045
Q9DBC7	Prkar1a	-0.843336	0.557144
Q8K2Y7	Mrpl47	-0.872367	0.317883
Q99MN9;E9Q1J7	Pccb	-0.890701	2.80218
Q921F4;V9GXB6	Hnrnpll	-0.894594	0.30737
Q8BTI8	Srrm2	-0.902174	0.599323
P84078;P61205	Arf1;Arf3	-0.906553	1.15206
Q9D0G0	Mrps30	-0.909673	0.591326
Q8VH51;E9Q8F0;F7AA45;B7ZD61	Rbm39	-0.909894	0.478539
Q9WV02;A2AFI3;A2AFI4	Rbmx	-0.910548	0.260231
Q9CZN7	Shmt2	-0.928584	0.485616
P40336	Vps26a	-0.944053	0.947734
Q3UHK8;F6ZMJ4;A0A0U1RQ65	Tnrc6a	-0.950169	0.526827
Q91ZA3	Pcca	-0.972829	2.46307
Q61136	Prpf4b	-1.0136	1.42773
H9KV00;Q9QX47;H9KV15;H9KV01	Son	-1.01692	0.83319
P27659	Rpl3	-1.03397	1.01642
Q3ULD5	Mccc2	-1.04077	1.13595
Q91VM5	Rbmxl1	-1.05309	0.39005
Q5RL57;Q9R0L7	Akap8l	-1.07721	0.52578
Q8BK64	Ahsa1	-1.09403	0.628778
Q3UGI5;P97762	Rp9;rp9	-1.09516	2.00416
P62242	Rps8	-1.09799	2.43215
Q3UV17	Krt76	-1.16031	2.27032
P12970;A0A140T8L1;A0A140T8L3	Rpl7a	-1.18726	1.43183
Q99MR8	Mccc1	-1.21831	2.63483
Q5SWU9	Acaca	-1.22932	2.38782
O08749	Dld	-1.24925	0.680786
Q9CT10	Ranbp3	-1.27026	1.5149
Q5SU48;Q7TN98;Q5SU47	Cpeb4	-1.28652	0.360332
Q9ESX4	Zcchc17	-1.28702	1.73542
B2RY56;S4R2B0	Rbm25	-1.29722	0.593253
P45952	Acadm	-1.33437	0.386294
Q99LX0;A2A813;A2A815	Park7	-1.3449	0.711933
E9Q4Z2	Acacb	-1.38715	2.59266
Q9ES82;Q6P3F7	Popdc2	-1.38939	0.504651
Q9WV35	Apobec2	-1.41534	0.459285
Q99LX5	Mmtag2	-1.41708	2.64163
P35282	Rab21	-1.44197	2.49052
B1B1D8;Q9D773	Mrpl2	-1.45426	0.837097
Q61102	Abcb7	-1.45582	1.13137
P10922	H1f0	-1.51952	2.79581
Q8R4V5	Oit3	-1.53677	1.94937
Q9JLF6;A0A0R4J293	Tgm1	-1.53912	1.22161
Q9CQM8;O09167	Rpl21	-1.57114	0.731464
Q5RL20;Q99N89	Mrpl43	-1.57934	0.679963
P62751;A0A140T8M7	Rpl23a	-1.59	1.91915
Q9JI39	Abcb10	-1.64154	0.673414
Q8VCT4	Ces1d	-1.64442	0.443471
Q3U962	Col5a2	-1.65626	0.569244
P62918	Rpl8	-1.65974	2.44912
P97457;A0A0U1RQ36	Mylpf	-1.66376	0.920222
Q6ZWN5;F7CJS8;D3YWH9;Q9CXW7	Rps9	-1.69601	2.11777
Q9DCV4	Rmdn1	-1.7884	2.0041
Q8VEH2;A2AN61;Q3UUV0	Ciz1	-1.79471	2.11524
P62717;A0A1D5RM85;A0A1D5RLW5;A0A1D5RME4;A0A1D5RM79	Rpl18a	-1.83108	1.68293
Q6ZWV3;I7HLV2;P86048	Rpl10;Rpl10l	-1.90805	1.14183
O35286;Q497W9;A0A0G2JG10	Dhx15	-1.98931	1.72334
P61255;B1ARA5;B1ARA3	Rpl26	-2.0228	2.52985
Q7TNC4;E9Q715;Q05CX5	Luc7l2	-2.02401	0.924333
P16332	Mut	-2.06558	1.35972
P47963;A0A140T8K8	Rpl13	-2.10444	3.41584
P26645	Marcks	-2.18958	0.610563
Q9Z2Z6	Slc25a20	-2.2917	0.530665
A2AR02;A2AR01	Ppig	-2.29511	2.37318
P97350	Pkp1	-2.36443	2.24997
Q9D8E6	Rpl4	-2.40431	3.50391
P14148;F6XI62	Rpl7	-2.40774	3.67622
Q9CVI2;A0A0G2JF33;A0A0G2JEE9	Fam133b	-2.41154	0.76506
P14115	Rpl27a	-2.43945	3.25042
Q6NV83	U2surp	-2.46069	1.34368
Q4ACU6;A0A0A0MQD5	Shank3	-2.46426	0.449248
Q5U458;E9Q8B3	Dnajc11	-2.502	2.34762
Q3UN02	Lclat1	-2.54375	1.11407
Q9ES46	Parvb	-2.58695	2.8486
P07310;A0A0J9YKD4	Ckm	-2.60737	0.552876
A6BLY7	Krt28	-2.76063	0.33231
P19253;A0A1B0GS68;A0A1B0GSB2;A0A1B0GSQ6;A0A1B0GTA1;A0A1B0GSC2	Rpl13a	-2.80035	3.4826
A2ACZ1;Q9D903	Ebna1bp2	-2.92338	1.87294
Q9R1C7;A0A1B0GRU8	Prpf40a	-2.94285	2.19588
A0A0J9YUM4;A0A0J9YU62;O88712;A0A0J9YTW3;Q91YZ2;P56546	Ctbp1;Ctbp2	-3.01086	0.764628
E9Q8Q6;A2AST1	Ccdc141	-3.0594	2.55036
D3YTQ9;P62843	Rps15	-3.06642	2.31647
A2A547;P84099	Rpl19	-3.08476	3.27101
P62911	Rpl32	-3.14848	3.9631
P24270	Cat	-3.18322	3.30186
A0A1B0GQU8;P35980;A0A1B0GSF7;A0A1B0GSS8;A0A1B0GSA8	Rpl18	-3.21559	4.46369
Q3UIX4;F6RDI8;E9Q6E5	Srsf11	-3.35511	0.731379
P10639	Txn	-3.39236	1.7261
P41105	Rpl28	-3.41348	2.08986
Q8C3X4;G3UWY0	Guf1	-3.43277	3.85256
P05202	Got2	-3.47116	1.60272
Q9DCA2;Q3U8Y1	Mrps11	-3.53709	2.3311
Q9CPR5	Mrpl15	-3.63159	1.56886
P62862;Q642K5	Fau	-3.66198	1.63628
P12025	Mdk	-3.66298	1.61068
P62932	Fbxo40	-3.69923	1.27238
Q61495;Q7TSF1;Q7TSF0	Dsg1a;Dsg1b;Dsg1c	-3.73235	2.80208
Q8R1I1	Uqcr10	-3.77024	0.71498
A0A0N4SVB8;Q9CQW2;F6QKK2;Q8VEH3	Arl8b;Arl8a	-3.81092	3.03926
F7CB97	Clip1	-3.92344	0.769345
Q9CQN7	Mrpl41	-3.93034	0.895061
Q5SUF2	Luc7l3	-3.93412	1.2462
F7BGR7	Rbm4	-4.21359	3.61639
Q9D1R9;A0A0G2JEY6	Rpl34	-4.23931	3.67602
Q8BP67	Rpl24	-4.29184	2.36397
A0A140LIS5	Arglu1	-4.29406	3.51605
G3UXT7;Q8CFQ9;P56959	Fus	-4.32272	1.61958
B1AQX6;B1AQX7;Q9QWI6	Srcin1	-4.41542	1.60086
Q62093	Srsf2	-4.46898	3.18598
Q3TXS7	Psmd1	-4.53779	3.35956
Q06890	Clu	-4.63881	3.71516
Q9CR57	Rpl14	-5.23841	2.19613
Q8BX70	Vps13c	-5.62029	3.33783
Q9CPR4;Q6ZWZ7	Rpl17	-5.64107	3.44551
Q9D937	1810009A15Rik	-5.6922	4.44512
P61358;A2A4Q0	Rpl27	-5.74189	1.67299
P61514	Rpl37a	-6.82243	4.25858
O70439;Q8BH40	Stx7	-7.49868	1.32026
D3YWM4	Pcca	-7.74171	3.19221
Q6ZWV7;G3UWD7	Rpl35;Gm10269	-8.30061	2.17199
Figure 5b
Majority protein IDs	Gene names	Difference iBAQ May_2019_NeoN_Q_Strep_KI_iBAQ May_2019_NeoN_Q_Strep_WT_	p-value iBAQ May_2019_NeoN_Q_Strep_KI_iBAQ May_2019_NeoN_Q_Strep_WT_
Q99PR8	Hspb2	13.1709	4.07273
Q9QZ57	Hspb3	12.9125	5.89508
Q9CRB6	Tppp3	10.9401	6.31181
Q62407;E9QQ25;A0A087WSE3	Speg	10.6301	4.32138
A0A1B0GSX6	Pdlim3	10.5988	5.44934
Q9WUM3	Coro1b	10.5911	4.71047
E9PVS1;Q61704	Itih3	10.1639	3.83231
O70209	Pdlim3	10.0772	4.58113
Q61703;G3X977;Q3UEG7	Itih2	9.97083	3.09101
A0A087WR45;Q3UKG2	Prob1	9.86282	3.3621
Q3UZA1	Rcsd1	9.80908	7.24786
Q91VE6	Mki67ip	9.47729	2.49673
Q8C845;Q9D8Y0	Efhd2	9.17393	4.73732
G3XA35;E9PYH0;E9QMK3;E9QMK2;Q62059;Q8BS97	Vcan	9.15507	3.01386
P70670	Naca	8.93123	4.59357
Q9JKS4	Ldb3	8.92197	2.59931
B2RQK7;Q8BWB1	Synpo2l	8.75078	2.31239
A2ASS6BirAZBioID	Ttn	8.64975	6.17878
O70548	Tcap	8.57706	1.89887
P42932;H3BL49	Cct8	8.51274	3.98558
Q9QXK3	Copg2	8.44558	4.05838
Q9CQI6	Cotl1	8.43039	2.561
Q99P72	Rtn4	8.41433	5.48667
E9Q9V3;F8VQL9;E9PY55;Q9WU42;E9Q701;F6Z4B2	Ncor2	8.36022	2.89032
P62082;F6SVV1	Rps7;Gm9493	8.30504	1.91176
E9QN08;Q80T06;P57776;D3YUQ9;A0A0R4J1E2;D3YZT9;A0A0R4J1L2;Q91VK2;D3Z7N2;F6ZFU0	Eef1d	8.23089	3.39651
Q9QUI0;A0A0A6YXF6	Rhoa	8.225	2.07772
P70271;Q5SWV3	Pdlim4	8.11168	4.46201
O88322	Nid2	7.98285	2.07265
P47941	Crkl	7.97262	4.90036
Q9WUM4	Coro1c	7.96767	2.96642
Q8BGF0	AW551984	7.96567	2.43575
P51942	Matn1	7.79184	4.47421
Q8CDN6	Txnl1	7.79114	3.10518
P27546;E9PZ43;A0A140T8T5;A0A0G2JDN7	Map4	7.77984	4.186
Q8BIW1	Prune	7.76393	3.93687
Q99MV5;G3X8T0;D3YWG8	Mov10l1	7.70145	1.99816
E9Q616	Ahnak	7.70011	2.39459
P29268;H3BJW0	Ctgf	7.68918	4.99691
Q8C052;A0A1D5RLY6	Map1s	7.63619	2.05093
Q60598;Q921L6	Cttn	7.6109	3.03158
P47757;F7CAZ6;A0A0A0MQI9;F6YHZ8	Capzb	7.58988	1.96727
Q99LF4	D10Wsu52e	7.58658	1.89255
P61750;E9Q798	Arf4	7.41506	2.84197
O35682;A0A0N4SW94	Myadm	7.28704	1.56943
Q5SUH6	Clint1	7.1059	1.2117
A2ALU4;A7TU71	Shroom2	7.02392	1.83902
Q923T9	Camk2g	7.01285	4.08375
Q9DBR7	Ppp1r12a	6.99408	4.50846
Q9CYT6;D3YTR7	Cap2	6.94703	3.20469
A0A0J9YUZ4;P63158;A0A0J9YUD8	Hmgb1	6.8989	2.4235
A0A0G2JFH2	Map4	6.88889	3.74102
P97447;A2AEY1;A2AEY2	Fhl1	6.85994	2.68483
A2AAJ9	Obscn	6.81177	4.63245
Q9JK92	Hspb8	6.80639	2.17308
Q61702;F8WJ05	Itih1	6.80342	2.35007
Q99J77	Nans	6.75897	0.974301
Q91YE8	Synpo2	6.73662	3.67647
P45591	Cfl2	6.71925	2.28459
Q8JZS2	Mlf1	6.70637	3.60132
A2AMY5;Q91VX2	Ubap2	6.61042	2.0271
Q9JK37	Myoz1	6.54693	1.55769
Q62523;Q7TQE2	Zyx	6.49178	3.73336
P14206;A0A1L1SRW0	Rpsa	6.47213	2.63429
D9J302;D9J301;D9J300;D9J2Z9;Q8CI51	Pdlim5	6.46699	3.46889
O70400;S4R1V0	Pdlim1	6.41238	3.76401
Q64310;E0CXD9	Surf4	6.38158	1.44069
P15089	Cpa3	6.34174	2.06953
Q64010;Q8JZR2;Q5ND50;F7D232	Crk	6.26919	3.00905
P63276	Rps17	6.22182	1.34691
Q5EBG6	Hspb6	6.21143	2.41995
B7FAV1;B7FAU9;Q8BTM8	Flna	6.16275	3.46853
P23506;F7D432;E9PWE0;E0CYV0;F6V9F1	Pcmt1	6.12382	1.59559
Q61282	Acan	6.11312	1.66293
Q61554	Fbn1	6.06922	2.41471
Q9DBG5	Plin3	6.04963	3.04977
P40124	Cap1	6.01318	4.37227
P61089	Ube2n	6.00623	1.16329
Q8C7E7	Stbd1	6.00117	3.64796
O70250	Pgam2	6.00095	1.43438
Q91XH5;Q64105;G3UXX3	Spr	5.99715	2.30962
P63168	Dynll1	5.96025	1.65406
Q5DTJ9	Mypn	5.93106	3.27908
Q9D051	Pdhb	5.91988	1.7409
Q91ZU6;E9Q9X1;S4R1P5;A0A087WSP0	Dst	5.91824	1.79339
Q8VEE1	Lmcd1	5.89669	2.21279
E9PZ16;B1B0C7;Q05793	Hspg2	5.89586	2.38456
Q920L1	Fads1	5.88583	1.71687
Q9CZY3;B7ZBY7;E9PY39;B7ZBY6	Ube2v1;Gm20431	5.87369	1.57753
Q9Z1A9;A0A0A6YWY1	Tbc1d8	5.84272	1.55617
Q61553;A0A0G2JDU7	Fscn1	5.83802	4.32869
Q9QYA2	Tomm40	5.82641	1.52217
Q9D0R8;A0A0A0MQC9	Lsm12	5.81755	4.88742
D3YUN3;F6QC77;Q9WUZ5	Tnni1	5.7925	1.82858
J3QJV7;O35551	Rabep1	5.77952	3.37076
Q60952;E9Q5A8;A3KGJ7	Cep250	5.68061	2.07038
Q921F2;A0A087WR97;A0A087WRZ5;Q8R0B4;Q8BLD4;Q6VYI5;Q6VYI4;A0A087WSE4;A0A087WQA5	Tardbp	5.6757	1.44808
Q99JI6	Rap1b	5.65214	1.91012
Q9QXS1;E9Q3W4	Plec	5.63879	2.91925
Q8CIB5	Fermt2	5.63741	1.83694
P28654	Dcn	5.62691	2.0112
P80313;A0A0N4SV00	Cct7	5.6161	2.04674
P58771;Q8BSH3;E9Q452;E9Q454;F8WID5;B7ZNL3;G5E8R0;G5E8R1;E9Q455	Tpm1	5.60658	1.09277
P80316	Cct5	5.6061	1.4493
Q8K2A1;E0CXC5	Gulp1	5.60106	0.981814
A0A0J9YTY0;Q8C1B7;A0A0J9YUL3	Septin-11	5.59304	1.47918
A2AEX8;A2AEX6;A2AEX7	Fhl1	5.55917	3.28857
P25444;A0A140T8L5;J3QMG5;D3YVC1;D3YWJ3;F6YTZ4;E9Q1N8;D3Z536	Rps2;Gm5786;Gm6576;Gm18025;Gm8225	5.55751	1.68187
Q9D7X3;B1AQF4;H3BKL8;Q3V2Y9	Dusp3	5.50629	1.46961
Q99MQ4	Aspn	5.5004	2.83571
A2ABU4	Myom3	5.4897	3.08557
P26039	Tln1	5.47994	3.41167
O09111	Ndufb11	5.4643	1.73303
Q9CS72;Q059P4	Filip1	5.46388	2.8449
Q9R0P5	Dstn	5.45224	2.73785
Q9CY58;A0A0N4SV32;Q3UMP4;A0A0N4SWH2	Serbp1	5.45013	4.15273
P35700;B1AXW5;B1AXW6;B1AXW4	Prdx1	5.44044	1.96827
P11798;F8WIS9	Camk2a	5.41461	1.88227
Q8BG95;A6H644	Ppp1r12b	5.40671	1.7815
Q921J2	Rheb	5.36988	2.4169
Q01768;E9PZF0	Nme2;Gm20390	5.3618	1.51734
P62830	Rpl23	5.34476	1.52956
P67778;Q5SQG5	Phb	5.33149	1.38919
P62259;D6REF3	Ywhae	5.32441	2.12525
Q14CH7	Aars2	5.29742	3.76083
Q99K90;D3Z216;D3Z564	Tab2	5.26687	1.33716
P46935	Nedd4	5.26253	2.04677
O35129	Phb2	5.24944	1.32499
Q64727	Vcl	5.22778	2.6818
C7IVS7;Q8CC27	Cacnb2	5.19002	3.41459
Q91XU3	Pip4k2c	5.16081	2.41601
Q8CGY6	Unc45b	5.13614	3.41665
Q922F4	Tubb6	5.1065	0.922392
Q6P5H2	Nes	5.08461	2.7075
E9PVC6;E9Q9E1;Q6NZJ6;E9PVC5;A0A0J9YUS5	Eif4g1	5.07961	3.50587
P13634	Ca1	5.07337	1.47421
F6VG99;E9PYF4;E9PYI7	Lmo7	5.05499	2.63595
Q91Z96	Bmp2k	5.05161	1.15645
O54734	Ddost	5.04442	1.2436
Q99K41	Emilin1	5.03149	1.70479
P62071;A0A1B0GRT5	Rras2	5.01837	1.3652
A2ACG7;Q9DBG6	Rpn2	5.01761	0.997516
Q9CY27;Q52L67;G3UWE1	Tecr	5.01272	1.42812
Q8BH58	Tiprl	5.0085	1.06409
Q69ZK6;A0A0A0MQ98;G3UZM1	Jmjd1c	5.00441	1.63244
Q9Z0X1;B1AU25	Aifm1	4.97602	2.13166
O08553	Dpysl2	4.94815	2.6987
Q8C6K9;E9Q6A6	Col6a6	4.94781	2.087
B2RSU6;Q6AW69;D3Z3H4	Cgnl1	4.93745	2.24015
P61979;B2M1R6;H3BK96;H3BKD0;H3BLL4;H3BKI8	Hnrnpk	4.91935	1.96365
D3YYU8;A0A0B4J1L4;A0A0A0MQG1	Obsl1	4.89023	3.57133
A2AKD7;Q61234	Snta1	4.88323	1.75183
Q8VIJ6	Sfpq	4.85784	1.95193
P21981	Tgm2	4.85124	1.69999
Q148W8	Dusp27	4.84172	1.66065
A2AFE9	Prr32	4.83764	0.741666
Q61070	Ei24	4.8369	1.1253
Q91ZJ5	Ugp2	4.83653	1.51658
E9PWE8	Dpysl3	4.80982	1.80484
A4QPC5;P21844	Cma1	4.80187	1.4003
P70402	Mybph	4.79889	1.91976
P60122	Ruvbl1	4.78183	1.56615
P62880;D3Z1M1;E9QKR0;D3Z1T4;D3YZX3	Gnb2	4.77816	1.47947
Q61937;Q9DAY9;Q5SQB0;Q5SQB5	Npm1	4.76572	0.996431
E9Q2T3;O35452	Tnxb	4.75849	3.94488
Q9JI91	Actn2	4.71357	2.68604
P62192	Psmc1	4.70509	1.59441
A0A140LIZ5;P54775	Psmc4	4.70446	1.7987
P53996;A0A0N4SVS6	Cnbp	4.67432	1.89451
Q9EQP2	Ehd4	4.66612	1.78413
P70202	Lxn	4.61512	1.25978
P26041	Msn	4.59339	2.0711
P04919	Slc4a1	4.58624	1.56735
Q8BGJ5;Q922I7;Q8CB58;P17225;E9QMW9	Ptbp1	4.56791	1.41701
Q62425;A0A0N4SVQ1	Ndufa4	4.56748	1.09131
O88685;B7ZCF1;A2AGN7;A0A087WPH7	Psmc3	4.53834	1.93959
Q8CGC7	Eprs	4.53523	3.32038
Q64152	Btf3	4.5315	0.887708
Q3V1D3;A0A0G2JFD4	Ampd1	4.5219	1.35759
Q9QYB5	Add3	4.5168	2.00471
O70194	Eif3d	4.51209	2.26938
B0QZL1	Eno1	4.50195	0.911498
E9QNG1;Q9Z0R6	Itsn2	4.47401	3.0477
F6W2Q5;Q5JC28;P42567;H3BK65	Eps15	4.47268	1.03672
P50462	Csrp3	4.46524	4.05586
Q8BFW7	Lpp	4.45808	1.51363
P52480	Pkm	4.45348	2.78976
Q9DBP5;A0A0R4J093	Cmpk1	4.41747	1.11002
Q921U8;D3Z3Q3	Smtn	4.41712	2.61339
P35385	Hspb7	4.41428	1.84177
E9Q1S3;Q01405	Sec23a	4.37416	2.79522
Q9JHU2;Q3UVT7;A0A0R4J0J0	Palmd	4.36137	1.42357
Q8CI12;Q5F247	Smtnl2	4.31055	1.46071
A0A171KXD3;Q9JIF0;A0A140LJ70;A0A140LJF4;A0A140LHF7;A0A140LHS4	Prmt1	4.2994	3.42238
Q61555	Fbn2	4.29514	1.31429
P70333	Hnrnph2	4.27318	1.22311
Q8BJW6	Eif2a	4.26476	3.94881
E9Q8P5;D9J303;F8WJI6	Pdlim5	4.25359	1.77416
P51150;A0A0N4SVG9;A0A0N4SVR6	Rab7a	4.24852	2.75248
Q14BI5	Myom2	4.23757	1.89105
P08122	Col4a2	4.2121	0.885135
Q05722;G3X995	Col9a1	4.20658	0.900401
P14869;S4R1N1;D3YVM5	Rplp0	4.20347	2.37793
Q9D517	Agpat3	4.1988	0.967725
Q99N15;A2AFQ2;O08756	Hsd17b10	4.19678	0.836796
Q7TMM9	Tubb2a	4.19385	0.946044
J3KMH5;Q8BI84;A0A0A6YX61	Mia3	4.17783	0.811305
Q9WVG6;D3YUP1	Carm1	4.1702	2.41059
Q9JIF7	Copb1	4.16443	2.215
Q8VHX6	Flnc	4.16121	2.81722
Q6PHQ9;A3KFU5;Q91YZ8;A3KFU8;D3Z5M2	Pabpc4;Gm10110	4.16014	1.98723
Q60668;F6ZV59;G5E8G0;G3X9W0;E9Q5B6	Hnrnpd	4.15635	0.962905
P61079;A0A0G2JGL0;A0A0G2JE32	Ube2d3	4.15554	1.30816
P80314	Cct2	4.15546	2.85102
Q69ZX8	Ablim3	4.1501	0.987827
Q564E2;P06151;A0A1B0GSX0;A0A1B0GSR9;D3YZQ9;A0A1B0GQX5;A0A1B0GT41	Ldha	4.14416	1.04768
Q61398;D3YWH0;D3YZE3;A0A0G2JE29;D3YUE2	Pcolce	4.14187	1.47055
Q8CGP6;Q8CGP7;Q8CGP5;Q8BFU2;P22752;Q8CGP4	Hist1h2ah;Hist1h2ak;Hist1h2af;Hist3h2a;Hist1h2ab;Hist1h2aa	4.12606	0.747988
Q62234	Myom1	4.12083	2.54744
Q9JIF9	Myot	4.10735	2.32509
Q60597;Z4YJV4	Ogdh	4.09491	1.82122
E9QA62	Lmod3	4.08808	3.03171
Q9D3B1	Ptplb	4.07997	2.6583
Q62186;Q9D8L3	Ssr4	4.07385	1.0809
A0A087WR50;P11276;Q3UHL6;A0A087WS56	Fn1	4.06685	1.98058
Q9QUM9;E0CXB1	Psma6	4.0642	1.58022
P11531	Dmd	4.04911	1.53119
D3YWX2;F6YTL8;Q9R0I7;E9Q803	Ylpm1	4.03442	1.23207
B1AQX6;B1AQX7;Q9QWI6	Srcin1	4.03389	0.830781
P19096;A0A0U1RNJ1	Fasn	4.02369	1.27458
Q99LC5	Etfa	4.00551	1.4604
A0A0A6YXE3;Q9JKP5;G3X9Q0;A0A0A6YXP3;A0A0A6YWB0;A0A0A6YVV8	Mbnl1	4.00403	0.876295
Q6ZWZ6;P63323	Rps12	3.99655	1.55477
H3BK44;E9PY90;Q8R311;H3BK48;E9Q3S2;H3BKH2;H3BJS0;Q91ZV0;H3BJ71;H3BKL6;H3BL19;H3BJI6;H3BJ35	Ctage5;Mia2	3.98772	1.7449
Q07417	Acads	3.96506	1.60382
Q02788;D3Z7D5	Col6a2	3.95183	2.09306
P19536;Q9D881	Cox5b	3.94914	1.5334
Q56A10	Znf608	3.94491	1.56134
A2AMM0	Murc	3.94427	0.850375
P82347;A2ACH6	Sgcd	3.92371	1.35574
P47857	Pfkm	3.90039	1.07519
P57780;A0A1L1SV25	Actn4	3.87943	1.94011
Q68FD5;Q5SXR6	Cltc	3.85879	4.16591
P97927	Lama4	3.85614	1.80547
Q91V41;A2AL34	Rab14	3.85531	1.04044
P63017;Q504P4	Hspa8	3.84004	3.16749
Q9WV35	Apobec2	3.82484	1.39911
Q61584;A0A0G2JEP0;A0A0H2UH27	Fxr1	3.81885	1.65158
Q9CQR4	Acot13	3.79987	1.35088
P60710;E9Q1F2;E9Q5F4	Actb	3.79553	2.49584
O70318	Epb41l2	3.77019	1.69686
G5E829	Atp2b1	3.77012	2.05615
P68134	Acta1	3.76758	2.69566
Q8QZT1	Acat1	3.76443	1.37275
P97351	Rps3a	3.76289	1.00338
P51410;A0A140T8T4;A0A0G2JES3;D3Z629	Rpl9	3.75608	0.869304
Q04857	Col6a1	3.74528	2.41742
Q9JLV1	Bag3	3.73802	1.69266
P35293	Rab18	3.73553	1.71329
Q8VDD5	Myh9	3.73466	1.42311
Q7M6Y3	Picalm	3.73316	0.922623
E9PWY9;Q8C0C7	Farsa	3.73265	1.03916
O55222;D3YZA5	Ilk	3.72566	2.25753
Q91VA7	Idh3b	3.71479	1.13217
P20029	Hspa5	3.70218	2.7165
P47856	Gfpt1	3.68137	1.25135
Q9JJW5	Myoz2	3.67996	0.934176
P41216;D3Z041	Acsl1	3.67849	1.53395
A0A1L1SQA8;P62852	Rps25	3.62995	0.506239
A0A0R3P9C8;Q9DC69	Ndufa9	3.62463	1.60973
E9Q1G8;O55131;E9Q9F5	Septin-7	3.62428	1.28757
A0A0N4SW73;Q8R361	Rab11fip5	3.61701	2.53866
G3X922;D4AFX7	Dnajc13	3.61444	3.40754
Q61941;Q8C9V5;Q8BGK0;E9Q8F4	Nnt	3.61028	1.48222
O54754;G3X8P9	Aox1	3.60965	0.679259
E9PX70;Q60847	Col12a1	3.60884	1.68144
P70372	Elavl1	3.59735	1.3631
E9QPE7	Myh11	3.58428	1.30039
A2ARZ3	Fsip2	3.572	1.17994
O08807;B1AZS9	Prdx4	3.57082	0.989692
P28481	Col2a1	3.53861	0.825249
Q6PB66	Lrpprc	3.5365	2.12505
Q5RKN9;P47753	Capza1	3.53544	1.35794
Q61990	Pcbp2	3.52625	0.624569
P35278;Q8C266	Rab5c	3.51587	0.837698
E9QL31;P98078;A0A0R4J104;E9PX84;Q3TRE6;F6TQN9	Dab2	3.51487	0.734248
Q9CR68	Uqcrfs1	3.50293	2.49452
P16045	Lgals1	3.49227	0.781506
P62196;Q8K1K2	Psmc5	3.48425	1.71064
Q9WUM5	Suclg1	3.48371	2.05096
G5E924;Q8R081;G3UY38	Hnrnpl	3.47823	1.66948
P62874;H3BKR2;H3BLF7	Gnb1	3.4568	0.95345
E9PWQ3;D3YWD1	Col6a3	3.44555	2.16414
P97807	Fh	3.44093	1.0582
P32921	Wars	3.43388	1.14893
P50516	Atp6v1a	3.41229	1.11601
A2AKU9;Q91VR2	Atp5c1	3.41169	1.30331
P58252	Eef2	3.40572	2.06072
O88569	Hnrnpa2b1	3.36796	1.10042
Q9D219	Bcl9	3.36345	0.894266
Q8R010;Q8R3V2	Aimp2	3.35917	0.995052
A0A087WPT7;Q6P549;A0A1B0GR64	Inppl1	3.35018	3.1448
Q9ESX4	Zcchc17	3.33982	0.742935
Q8BK64	Ahsa1	3.33211	0.966323
P84091;Q3TWV4	Ap2m1	3.32685	1.12671
Q99K48	Nono	3.324	1.46986
A2A6Q8;Q9CZ19;P09541	Myl4	3.32174	0.964228
A0A0G2JEX1;Q7TPW1;A0A0G2JFD8;A0A0G2JG59	Nexn	3.31678	1.09208
Q7TPM1;F8WHT3;F7AYW2;F6V431	Prrc2b	3.3114	0.957338
Q8CI94	Pygb	3.30968	0.75909
P80318;Q3U0I3;E9Q133;F6Q609	Cct3	3.3064	1.36268
Q01149	Col1a2	3.29997	0.841895
Q9D937	1810009A15Rik	3.2999	1.34517
P60843	Eif4a1	3.25414	0.595104
Q99KC8	Vwa5a	3.23074	1.43268
Q62009	Postn	3.22342	1.27268
P62962;Q5SX49	Pfn1	3.21465	0.6851
P07356;B0V2N7;B0V2N8;B0V2N5	Anxa2	3.20456	2.99376
P24527	Lta4h	3.20234	1.51512
Q9DCN2;F2Z456;A0A0A0MQM3	Cyb5r3	3.19153	1.46543
O09118	Ntn1	3.18873	1.14451
P09411;S4R2M7	Pgk1	3.18831	0.611521
Q8CIE6;F8WHL2	Copa	3.18631	1.20813
E9PV80;Q61026	Ncoa2	3.16935	0.837432
P61161	Actr2	3.16695	1.12445
Q8R2Y8	Ptrh2	3.1564	1.1559
Q8K4L3;A0A1B0GS91;Q8K4L2;E9Q3Z5	Svil	3.13606	0.612503
P35550	Fbl	3.13338	1.32709
Q2TPA8;B1AX78	Hsdl2	3.09153	2.79238
Q3UH68;D3YU22;D3Z589;D3YU59	Limch1	3.07151	0.911237
Q99LC3	Ndufa10	3.06556	1.19825
Q99JY9;A0A087WRA1	Actr3	3.05666	1.13999
Q5XJY5	Arcn1	3.0467	2.10778
P14602;D3YZ06	Hspb1	3.02892	1.39789
Q3TMP8	Tmem38a	3.01562	1.663
P05132	Prkaca	3.00828	1.10505
P11087	Col1a1	3.0035	0.890606
O35226	Psmd4	3.00064	0.817198
Q6P6L5;F6RQD1	Mybpc1	2.99014	1.80666
Q9D0F3	Lman1	2.97603	1.34162
F8WIT2;P14824	Anxa6	2.97039	2.22166
P51174;A0A0R4J083	Acadl	2.96243	1.72722
Q924X2	Cpt1b	2.95876	1.71184
Q9Z1D1	Eif3g	2.95521	1.72109
P26043;Q7TSG6	Rdx	2.94993	2.23969
A0A087WPL5;E9QNN1;O70133;Q3UR42	Dhx9	2.93983	1.45005
Q9D8N0	Eef1g	2.92218	1.90272
O88207	Col5a1	2.91744	0.842522
P82349	Sgcb	2.91558	0.638272
Q91VD9	Ndufs1	2.91476	1.54937
Q61879;Q3UH59;Q5SV64	Myh10	2.91063	2.99974
Q3UPL0;S4R2A9	Sec31a	2.90846	2.71601
Q5SU48;Q7TN98;Q5SU47	Cpeb4	2.89787	0.859716
P62908;D3YV43;A0A140LI77	Rps3	2.86747	2.15862
Q80X50;A0A0H2UH17;A0A0G2JDV6	Ubap2l	2.86395	0.735876
Q9D0S9	Hint2	2.85456	1.41648
P62264;D3YVF4;D3Z7I1	Rps14	2.84611	1.91213
E9Q855;O35609;Q3UXS0	Scamp3	2.84361	0.956019
P29341	Pabpc1	2.84323	1.54488
Q7M739;F6ZDS4	Tpr	2.83947	0.817056
P31001	Des	2.83778	1.80381
O54724	Ptrf	2.83027	0.919305
A0A087WNV1;A0A087WSR7;Q8K2K6;A0A087WR52;A0A087WRL1	Agfg1	2.82466	0.634738
P70336;F8VPK5	Rock2	2.81672	1.60889
Q80V76;Q3V113	Pygo2	2.78623	0.383954
Q8K2B3	Sdha	2.78092	2.23164
Q60931;A0A140T8V3;J3QMG3	Vdac3	2.77605	2.46158
Q9R0L6	Pcm1	2.77423	1.50592
P56480	Atp5b	2.77013	0.780008
E9QQ93	Xirp1	2.75735	0.885658
Q5XJF6;P53026	Rpl10a	2.75232	0.845892
Q811U4	Mfn1	2.74733	0.863979
Q3UEB3	Puf60	2.74123	0.926036
Q8BH59	Slc25a12	2.73516	0.817718
Q60605	Myl6	2.73144	1.71934
B1ATC3;B7ZC94	Tnrc6c	2.73105	0.886836
Q91X76	Nt5dc2	2.712	0.959619
Q8BWT1	Acaa2	2.7037	0.590228
Q6A026;E9QPI5	Pds5a	2.69606	1.32248
E9PYB0	Ahnak2	2.6834	1.75541
A2ALF0;F6TQL3;Q6NZB0;A2ALF3	Dnajc8	2.66699	0.597473
Q91X84	Crtc3	2.66125	0.479653
Q9Z2I9	Sucla2	2.65862	1.0187
P63260	Actg1	2.65774	1.77617
F8VQJ3	Lamc1	2.6548	0.640039
P35979	Rpl12	2.64455	2.12817
Q9JHU9	Isyna1	2.64038	0.641991
H3BLJ9;H3BJL6;Q9R0P3;H3BJP2;H3BKH6;H3BK43	Esd	2.63419	0.996598
E9Q175;E9Q3L1;E9PVU0;E9Q174;V9GXM4;V9GX76;Q64331	Myo6	2.62713	1.65173
Q8BMS1	Hadha	2.62002	0.930943
Q9WV92	Epb41l3	2.61974	1.65606
Q3UIL6;A0A0U1RPA0;A0A1L1SQ79	Plekha7	2.61645	1.8002
O08784;H3BL37;H3BIX0	Tcof1	2.61465	2.68555
P63001;Q3TLP8;Q05144	Rac1;Rac2	2.61252	0.595722
Q8R5H1	Usp15	2.60475	1.52032
Q9CX86	Hnrnpa0	2.5954	0.848769
Q9Z1N5	Ddx39b	2.58729	1.26873
Q8VHY0	Cspg4	2.58026	1.47706
Q9CZD3	Gars	2.5802	0.784547
Q99K28	Arfgap2	2.57592	1.74067
E9Q800;E9QAY6	Immt	2.5748	1.31915
P06745	Gpi	2.56921	2.30147
V9GX53;V9GWT6;V9GXH3;V9GXF0;V9GXP8;Q99MI1;F8VPM7;V9GXL1	Erc1	2.56457	1.27295
P10493	Nid1	2.55308	0.999536
E9Q3P4;E9PY14	Cenpf	2.55211	1.02589
P62827;Q14AA6	Ran;1700009N14Rik	2.54204	1.45779
P68510	Ywhah	2.539	1.00822
P11983	Tcp1	2.53151	1.00969
P80315;G5E839	Cct4	2.52818	0.903882
A2A6U3;Q80UG5;A2A6U5	Septin-9	2.52546	2.01251
P62855	Rps26	2.51308	0.368702
Q61292	Lamb2	2.508	2.09837
P55258	Rab8a	2.50739	0.704244
Q9D172	D10Jhu81e	2.50468	0.944504
Q9CZ13	Uqcrc1	2.49565	0.674733
Q62210	Birc2	2.48394	0.628737
P09542;A0A0G2JDW2;A0A0G2JDM3	Myl3	2.47371	0.496626
Q60930;G3UX26;D3YZT5	Vdac2	2.46389	2.25971
Q8BMK4	Ckap4	2.46146	1.01177
P02469;E9QN70	Lamb1	2.43831	1.62642
E9QP49;Q99MS7	Ehbp1l1	2.4313	1.96645
A2AUC9	Klhl41	2.42983	0.977694
P56135;F8WHP8	Atp5j2	2.42084	0.742718
P05064;A6ZI44;D3YWI1;A0A0U1RPN8;Q9CPQ9;A6ZI46	Aldoa;Aldoart1	2.41855	0.4896
Q8VDM4	Psmd2	2.41361	1.30455
Q9ERU9	Ranbp2	2.41285	1.02707
P18760;F8WGL3	Cfl1	2.41266	1.90057
P51637	Cav3	2.41088	0.409762
B1ATS4;B1ATS5;E9Q559;Q64518	Atp2a3	2.40885	0.46118
E9Q3I8;E9Q3I9;E9Q3I4;E9Q3I5;Q9Z0R4;E9Q0N0;Q6NZJ5	Itsn1	2.39077	1.12261
Q60902;A0A1D5RLS1	Eps15l1	2.38948	0.890468
A2AL12;Q8BG05	Hnrnpa3	2.36661	0.92841
Q64514;A0A087WRC0;Q05DJ9	Tpp2	2.36524	2.79097
Q61102	Abcb7	2.36406	0.984632
Q8K482	Emilin2	2.36058	0.765897
D3Z1D3	3425401B19Rik	2.35949	0.996442
Q8VDN2	Atp1a1	2.35766	0.899316
P80317	Cct6a	2.34951	0.532407
Q91V12;E9PYH2	Acot7	2.34716	1.2591
E9QKK1;Q6RT24	Cenpe	2.34125	1.08106
Q6ZWY9;Q64478;Q64525;P10854	Hist1h2bc;Hist1h2bh;Hist2h2bb;Hist1h2bm	2.34084	1.45782
P84084	Arf5	2.331	1.50306
O08709;Q6GT24;D3Z0Y2	Prdx6	2.32253	1.82675
Q76LL6	Fhod3	2.31315	1.6246
Q61696;P17879	Hspa1a;Hspa1b	2.30685	1.33487
E9PUM4;A0A1L1SQ51;Q71LX4;Q8CDM9;A0A1L1SRI1	Tln2	2.29935	1.35542
Q60675	Lama2	2.29165	1.34722
P61965	Wdr5	2.28692	0.652851
Q5SW88;Q5SW87	Rab1	2.27318	1.70369
Q62417	Sorbs1	2.27092	1.63776
P17182;Q6PHC1	Eno1	2.26736	1.32933
P53994	Rab2a	2.25199	0.824164
Q8BY87;A0A1L1SV73	Usp47	2.24423	1.7422
P08113;F7C312	Hsp90b1	2.22491	1.50452
J3QNY1;B2RXM2	Gm9242;Gm6793	2.22479	0.687301
Q9JHU4	Dync1h1	2.22315	1.12894
Q99N87	Mrps5	2.22183	0.591937
P02463;A0A1B0GRC0	Col4a1	2.22076	0.572349
A2AQ25;E9QAU4;D3Z781	Skt;Etl4	2.22014	1.44218
P14733	Lmnb1	2.21965	1.36588
K3W4R6;P50752;K3W4R7;Q6P3Z7;J3QQ13;A0A087WRX3	Tnnt2	2.2097	0.862549
Q07113	Igf2r	2.20865	2.16345
Q9EQW7;F8VQ75	Kif13a	2.19761	1.95932
G3UWR2;G3UYG6;Q6Y7W8;G3UZX7;E9Q2M5;G3UYR9	Gigyf2	2.1905	1.58011
Q61598	Gdi2	2.18641	1.0714
P68372	Tubb4b	2.16919	1.01022
Q61656;Q8BTS0;S4R1I6	Ddx5	2.16762	0.685766
D3YU50	Mybpc1	2.16727	1.01975
Q5SUT0;Q61545;Q5SUS9	Ewsr1	2.15606	0.867839
P97742	Cpt1a	2.13821	0.371509
P68033	Actc1	2.12613	2.62711
Q9CW79	Golga1	2.12183	0.587882
Q9ET80	Jph1	2.11808	1.10108
G5E8P4;G3UWY3;Q5NBX1;G3UZ73	Cobl	2.10206	0.45742
P61082;F7CDT0;F6WMC0	Ube2m	2.09614	0.869922
P13412;A2A6J8;A2A6K0	Tnni2	2.08106	1.83356
P19324	Serpinh1	2.07553	1.65377
P05977;E0CZ30	Myl1	2.07476	0.968438
P99024	Tubb5	2.06505	1.39638
Q8BX70	Vps13c	2.05925	0.242217
A3KGU9;A3KGU7	Sptan1	2.0577	1.72316
Q8VDJ3;A0A087WP83	Hdlbp	2.0564	1.14469
Q62093	Srsf2	2.05323	0.497602
P48678	Lmna	2.04425	1.02835
E9QA63;B1ARU4;E9PVY8;Q9QXZ0;B1ARU1;A0A0A0MQA6;F7ACR9;E9QNP1;F6Q750	Macf1	2.03688	1.12673
Q5U430;F6QC57	Ubr3	2.01604	0.283951
Q9Z204	Hnrnpc	2.01466	1.60831
P34884	Mif	2.01266	0.620914
Q6ZWU9;A0A0G2JDW7;A0A0G2JG29	Rps27	2.01223	1.61227
Q9Z1G3	Atp6v1c1	1.9981	0.431829
V9GWW6	Mlip	1.99701	1.23845
B7ZNR9;B2RUE8;P97820;A0A0A6YWR8;F8VPL5;A0A0A6YWM8;E9PVG7;A0A0A6YW53;A0A0A6YVZ8	Map4k4	1.99593	0.613117
Q9D0I9	Rars	1.99458	1.44963
Q9CWF2	Tubb2b	1.98239	0.925867
P09405	Ncl	1.97851	2.28329
P13020;A0A0J9YUQ8	Gsn	1.96606	1.01544
Q9D0K2;Q3UJQ9	Oxct1	1.95822	0.689229
Q7TQ48	Srl	1.95557	0.798734
P51881	Slc25a5	1.9504	1.07757
Q68EG2;Q5SVI1;Q5SVJ0;Q5SVJ1;Q5SVI0;Q5SVI2;P28652;Q5SVI9;Q5SVI3	Camk2b	1.92753	1.09798
P54071	Idh2	1.92534	1.08091
P29699	Ahsg	1.91967	1.2125
P00405	Mtco2	1.91953	0.355932
Q7TMY8;A2AFQ0	Huwe1	1.91692	1.45192
P17918;A0A140T8V5	Pcna	1.91151	0.446395
E9Q150;Q61062;E9Q967	Dvl3	1.91008	0.582099
P23116	Eif3a	1.8979	1.03645
P60867	Rps20	1.89358	1.39292
O70172;F6RJE8	Pip4k2a	1.89176	0.44641
A2AH75;E9QAN4;P33173;G3UW47;Q6TA13;E9Q9G6;A0A087WQE8	Kif1b;Kif1a	1.87754	0.954767
E9Q3G8	Nup153	1.87436	0.351162
Q8VCM7;Q3UER8	Fgg	1.8712	1.1856
A2AN08	Ubr4	1.84949	1.80606
Q9D1G1	Rab1b	1.84111	0.332045
Q9DB20	Atp5o	1.83982	0.369175
M0QWP1;Z4YK85;A2ASQ1	Agrn	1.83527	1.34019
P13541	Myh3	1.81574	2.07849
Q3U9G9;A0A0A6YXT6;A0A0A6YW01	Lbr	1.81324	0.567754
E9PWH2	Card6	1.81121	1.0147
P84228	Hist1h3b	1.80413	1.43708
P38647	Hspa9	1.80221	0.435132
Q62261;A0A0A0MQG2	Sptbn1	1.79699	0.669982
P14131	Rps16	1.78625	0.948414
E9QP46;Q6ZWQ0	Syne2	1.77991	0.612311
Q9CXW4;E9PYL9;A2BH06;E9PZB3	Rpl11;Gm10036;Gm5093	1.77316	1.33577
Q9WVH9	Fbln5	1.76006	1.33982
Q03265;D3Z6F5	Atp5a1	1.75955	0.794076
Q80XI4	Pip4k2b	1.75094	0.611738
P62702	Rps4x	1.73606	0.912805
P23927;A0A1L1SRG5	Cryab	1.70019	0.337385
Q9CPR5	Mrpl15	1.6956	0.65698
Q8BFR5	Tufm	1.69458	0.572579
P13542	Myh8	1.69214	2.35518
P63101;D3YXN6	Ywhaz	1.69072	0.647632
O35737;Q8C2Q7	Hnrnph1	1.68469	0.291205
O88844;A0A087WPT4;A0A087WRS9;D3YVY3	Idh1	1.67806	0.602829
A0A1L1STY4;A0A1L1SVG0;A0A0R4J0S7;Q8CGB3	Uaca	1.67783	0.543683
Q9CRA2	Pdlim5	1.67753	0.857409
P61027	Rab10	1.67558	3.04692
Q6PHZ2;A0A0G2JGS4;E9Q1T1;Q8CCM0	Camk2d	1.67149	0.289285
F7AA26;O54931;A2API8	Gm20459;Akap2	1.66801	1.03287
Q8CJG0	Ago2	1.66413	0.474895
Q67FY2	Bcl9l	1.66034	0.313483
Q9D1M0	Sec13	1.65571	0.850584
G5E8K2;G5E8K3;G5E8K5;S4R2S8;S4R1S2;S4R2K9;S4R236	Ank3	1.64848	0.483209
Q01320	Top2a	1.6466	0.247767
P62631	Eef1a2	1.63657	2.29651
O70622	Rtn2	1.61979	0.844956
D3YTQ9;P62843	Rps15	1.60722	0.325692
Q6A0A9	FAM120A	1.60509	0.51676
P67984	Rpl22	1.60386	1.33894
P08752;A0A0A6YWA9	Gnai2	1.59393	0.426148
O54962	Banf1	1.58712	0.188514
Q3TWW8	Srsf6	1.58102	2.15106
A0A087WRB7;E9PX43;Q7TQG1;A0A087WP13	Plekha6	1.56822	1.64325
Q3U962	Col5a2	1.55096	0.231057
Q9CX34	Sugt1	1.53713	0.62539
A2AVJ7;Q99PL5	Rrbp1	1.52834	0.814492
Q9WUB3;E9PUM3	Pygm	1.52493	0.955417
E9Q035	Gm20425	1.5242	0.405367
Q61245	Col11a1	1.51633	0.270106
A0A087WQS0;A0A087WQM0;Q9DBT6	Tns1	1.50531	0.54032
Q8R429	Atp2a1	1.49562	1.70241
P97457;A0A0U1RQ36	Mylpf	1.4946	0.650164
Q501J6;Q3U741	Ddx17	1.49452	0.531191
P11499	Hsp90ab1	1.49149	1.21818
P62245;F8WJ41;D3Z712;D3YVB4	Rps15a	1.48257	0.253876
S4R2J9;A0A0A0MQ79;Q3TLH4	Prrc2c	1.47904	0.711286
P35486	Pdha1	1.47569	1.79161
O55143	Atp2a2	1.46119	1.82114
P08249	Mdh2	1.46027	0.465649
G3UW82	Myh2	1.45503	0.509914
P16858;A0A0A0MQF6;S4R257;A0A1D5RLD8	Gapdh	1.42239	1.21096
P68040	Gnb2l1	1.41266	1.69239
E9PV24	Fga	1.40608	2.13882
Q5SX39	Myh4	1.3988	1.22413
P02088;A8DUK4	Hbb-b1	1.39399	0.826373
P40336	Vps26a	1.38851	0.35326
Q8K3J1	Ndufs8	1.3833	0.511145
Q5SX40	Myh1	1.36913	0.914462
P47754;D6RCW7	Capza2	1.36737	0.87056
Q8BL66	Eea1	1.32174	0.320296
Q02566	Myh6	1.28709	1.77474
P21550;Q5SX59	Eno3	1.27042	0.757852
Q91Z83	Myh7	1.26372	1.33641
Q9EPL8	Ipo7	1.2613	0.227341
Q64739;I7HPY2	Col11a2	1.25381	0.254995
P20152;A0A0A6YWC8	Vim	1.25108	0.681746
P10126;D3YZ68	Eef1a1	1.24908	0.546156
P05213	Tuba1b	1.2416	0.547692
P43275	Hist1h1a	1.23722	0.456873
P07310;A0A0J9YKD4	Ckm	1.21962	0.278455
S4R1N6;P62270;F6YVP7	Rps18;Gm10260	1.21709	0.405093
Q9D0E1;B8JK33;B8JK32	Hnrnpm	1.21051	0.620712
P60335	Pcbp1	1.19749	0.989831
Q99JY0	Hadhb	1.19659	0.237297
P07724	Alb	1.18438	0.370131
Q8C2Q8;A2AKV3;A2AKV2;A2AKV1	Atp5c1	1.18208	0.514829
P26645	Marcks	1.17271	0.591773
A0A0R4J1B1;A2A6J0;A2A6J1;A2A6H6;Z4YKF8;Z4YKG3;Z4YKG8;Z4YJU0;Z4YNB2;Q9QZ47;Z4YKH8;Z4YKE7;J3QP61	Tnnt3	1.17224	0.645783
P62960;A2BGG7	Ybx1	1.15042	0.370688
B2RQL0;A0A140T8J8;Q6PFD9;A0A1B0GSX7;A0A1B0GRB5;A0A1B0GRA7	Nup98	1.14707	0.221266
E9Q1W3	Neb	1.13926	0.311018
P60766	Cdc42	1.12841	0.168617
P49312;Q5EBP8	Hnrnpa1	1.08386	0.307606
Q61171;D3Z4A4	Prdx2	1.04349	0.941857
Q91YN9	Bag2	1.0433	0.173343
Q8K3Z9	Pom121	1.03363	0.272067
P14152	Mdh1	1.00032	0.297445
G3UY29;E9Q3P9;F8WGS1;P62492;P46638;G3UZD3	Rab11b;Rab11a	0.987618	0.31331
O88492	Plin4	0.986656	0.371227
P62281;A0A1B0GRR3;A0A1B0GSE8	Rps11	0.962461	0.576187
Q80XB4;E9PZF4	Nrap	0.95739	0.224682
P19253;A0A1B0GS68;A0A1B0GSB2;A0A1B0GSQ6;A0A1B0GTA1;A0A1B0GSC2	Rpl13a	0.947785	0.260631
P62983;A0A0A6YW67;E9Q9J0;P62984;E9Q5F6;Q5SX22;P0CG49	Rps27a;Uba52;Ubc;Ubb	0.946751	2.23152
P48962	Slc25a4	0.934276	1.2836
B1B1D8;Q9D773	Mrpl2	0.930146	0.175422
P31230;Q3UZG4	Aimp1	0.900148	0.397166
Q91VB8;P01942	Hba-a1;Hba	0.88414	0.416208
P15864	Hist1h1c	0.873828	0.30882
E9Q7G0	Numa1	0.863052	0.511368
Q9DC70	Ndufs7	0.860709	0.174649
P02089	Hbb-b2	0.856571	0.345784
Q5M8M8;P47915;F6QL70;W4VSN7;A0A1L1SS27	Rpl29;Gm17669	0.847405	0.876075
P14142;J3QK17	Slc2a4	0.819247	1.42258
P68368;A0A0A0MQA5	Tuba4a	0.818618	0.197127
P01837;A0A075B5P2	Igkc	0.808856	0.180198
Q80U93	Nup214	0.793526	0.17174
Q99KI0	Aco2	0.787013	0.160391
P17751;H7BXC3	Tpi1	0.777971	0.281614
P62806	Hist1h4a	0.771384	0.194551
P84104;A2A4X6	Srsf3;Gm12355	0.761906	0.556618
Q8BMF4	Dlat	0.734499	0.226752
Q8C570	Rae1	0.733019	0.119912
P84078;P61205	Arf1;Arf3	0.725316	0.211132
A2A6I3	Tnnt3	0.685741	0.404177
P17742	Ppia	0.668614	0.118077
Q61166	Mapre1	0.668453	0.0844304
Q9Z0N1;A2AAW9	Eif2s3x	0.659483	0.207097
P61982	Ywhag	0.642975	0.101812
Q9DCX2;G3X9L6;B1ASE2	Atp5h;Gm10250	0.63953	0.227785
Q3UHK8;F6ZMJ4;A0A0U1RQ65	Tnrc6a	0.630981	0.168089
Q62167;P16381	Ddx3x;D1Pas1	0.550936	0.183845
Q9CZM2;E9QAZ2;B8JKK2	Rpl15;Gm10020	0.549026	0.496998
Q5RL20;Q99N89	Mrpl43	0.512943	0.173605
Q01853	Vcp	0.501251	0.137
Q61495;Q7TSF1;Q7TSF0	Dsg1a;Dsg1b;Dsg1c	0.494159	0.180471
E9Q9F7	Ccdc146	0.481468	0.193224
E9Q557;E9PZW0	Dsp	0.449929	0.951071
P05202	Got2	0.422564	0.104897
P02772	Afp	0.387182	0.0907134
Q9D0F4;Q5SZT7	Nkap;Nkapl	0.342443	0.340132
P35282	Rab21	0.335177	0.102852
G5E902	Slc25a3	0.331536	0.0503452
Q8BKZ9	Pdhx	0.317362	0.0740648
Q3UV17	Krt76	0.31472	0.248035
P62889	Rpl30	0.309116	0.0539543
Q9R0Y5	Ak1	0.305663	0.0666669
Q60932	Vdac1	0.295752	0.128763
Q9DB77	Uqcrc2	0.25761	0.0430798
P61514	Rpl37a	0.245687	0.0327971
Q9D2G2	Dlst	0.2123	0.0487843
Q3U3J1;P50136	Bckdha	0.21124	0.0658844
Q6ZWV3;I7HLV2;P86048	Rpl10;Rpl10l	0.188698	0.0587537
G3UVU2;D3YW09;Q62203;D3Z5A6	Sf3a2	0.175116	0.0920994
Q6NZM9	Hdac4	0.174179	0.0478317
P62754	Rps6	0.158009	0.155175
O08689	Mstn	0.0944946	0.0153778
D3YZA1;D3Z7T7;E9PW20;Q9CY57	Chtop	0.0494728	0.00714569
E9PWJ4;E9PZ86;A0A087WPF7	Auts2	0.042726	0.0104293
Q70IV5;A0A140LJ79	Synm	0.0351355	0.0172133
P62849	Rps24	0.0327597	0.01375
P03930	Mtatp8	0.0307689	0.00360751
G3XA10;Q8VEK3	Hnrnpu	0.0174789	0.0176411
O88291;A0A0R4J098;D3YXQ7	Znf326;Zfp326	0.00590038	0.00134962
P47911;E9PUX4	Rpl6;Gm5428	-0.00763226	0.00943183
Q80SY5;A0A0G2JEW4;A0A0G2JGW4	Prpf38b	-0.0665286	0.0309453
Q8BL97	Srsf7	-0.108345	0.0159321
Q9CQR2	Rps21	-0.116598	0.0205834
Q9CQM8;O09167	Rpl21	-0.133825	0.0476717
Q8C2Q3;E9QL13	Rbm14	-0.152174	0.0163325
Q9CSN1	Snw1	-0.152634	0.0214486
P12970;A0A140T8L1;A0A140T8L3	Rpl7a	-0.197865	0.110066
Q8K0E8	Fgb	-0.205036	0.0561548
Q9JM93;D3YWC2;D3Z6F1	Arl6ip4	-0.218126	0.0388299
Q8BKI2	Tnrc6b	-0.219398	0.0366262
P46471;Q8BVQ9	Psmc2	-0.311907	0.0468649
Q02257	Jup	-0.314946	0.380443
G5E8R3;E9QPD7;Q05920	Pcx;Pc	-0.323614	0.151602
A0A0R4J026;P47931	Fst	-0.382367	0.116192
P61963	Dcaf7	-0.413211	0.113251
P61255;B1ARA5;B1ARA3	Rpl26	-0.435025	0.271986
P47962;D3YYV8	Rpl5	-0.467902	0.0830832
P62242	Rps8	-0.48941	0.408525
A2A547;P84099	Rpl19	-0.497219	0.479848
Q99MN9;E9Q1J7	Pccb	-0.502998	0.383416
Q5SWU9	Acaca	-0.515252	0.210295
P47963;A0A140T8K8	Rpl13	-0.549973	0.702905
Q99MR8	Mccc1	-0.558381	0.489679
P68369	Tuba1a	-0.579202	0.127294
Q91ZA3	Pcca	-0.584927	0.76817
P43274	Hist1h1e	-0.603362	0.162357
Q8VH51;E9Q8F0;F7AA45;B7ZD61	Rbm39	-0.637678	0.25833
Q6ZWN5;F7CJS8;D3YWH9;Q9CXW7	Rps9	-0.643476	0.321965
P41105	Rpl28	-0.720567	0.631272
P14148;F6XI62	Rpl7	-0.729584	0.991451
Q8BTI8	Srrm2	-0.738471	0.559248
Q9D8E6	Rpl4	-0.745443	0.827922
P43277	Hist1h1d	-0.763408	0.219442
P43276	Hist1h1b	-0.763718	0.195014
P97868	Rbbp6	-0.768898	0.264749
P63038	Hspd1	-0.770791	0.227238
Q9Z1P6	Ndufa7	-0.780167	0.250343
F6ZGN3	Myo18a	-0.789124	0.451539
P35279;D3YV69;P61294	Rab6a;Rab6b	-0.811784	0.379954
Q8VEH2;A2AN61;Q3UUV0	Ciz1	-0.859701	0.232662
E9QQ10;Q70FJ1	Akap9	-0.877895	0.508295
P62751;A0A140T8M7	Rpl23a	-0.91024	1.57755
Q6ZWX6	Eif2s1	-0.947719	0.273769
P62918	Rpl8	-0.951553	0.805852
P62911	Rpl32	-0.954625	1.05313
P14115	Rpl27a	-0.978972	0.272231
Q923D2;E9PZC3;E9PZC4;A0A0U1RPU7	Blvrb	-1.05795	0.190218
E9Q4Z2	Acacb	-1.05934	0.559103
Q70KF4;E9QLJ0	Cmya5	-1.06031	0.473419
Q6NV83	U2surp	-1.09469	0.49258
P27659	Rpl3	-1.19789	1.71279
Q9CR57	Rpl14	-1.22258	1.14495
Q9CXW3;A0A0A6YY29	Cacybp	-1.2267	1.36467
Q9D0J8	Ptms	-1.29776	1.74367
Q4ACU6;A0A0A0MQD5	Shank3	-1.32989	0.238945
Q61136	Prpf4b	-1.34711	0.677078
P09602;A3KGL9;F6W687;Q5XK38;B7ZCQ3	Hmgn2	-1.35419	0.15615
A0A1B0GQU8;P35980;A0A1B0GSF7;A0A1B0GSS8;A0A1B0GSA8	Rpl18	-1.35584	2.58804
P63028;D3YU75	Tpt1	-1.3749	0.914887
E9Q9K5	Trdn	-1.41545	1.08787
Q8VHM5;A2AW41	Hnrnpr	-1.43842	0.6588
Q91VN6	Ddx41	-1.44441	0.36862
P54320	Eln	-1.44554	0.294667
A2A8V8;A2A8V9;E9PUK6;Q52KI8;E9QKA4;A2A983	Srrm1	-1.45764	1.38025
P97350	Pkp1	-1.4618	1.12287
H9KV00;Q9QX47;H9KV15;H9KV01	Son	-1.56382	0.516547
A6BLY7	Krt28	-1.67258	0.186109
P62717;A0A1D5RM85;A0A1D5RLW5;A0A1D5RME4;A0A1D5RM79	Rpl18a	-1.69549	0.828707
Q3UL36	Arglu1	-1.71267	0.498196
B7ZCL7;Q9ESX5;A2AN81;F6YUI5	Dkc1	-1.71342	0.517936
P12025	Mdk	-1.8266	0.577435
P62267	Rps23	-1.85305	0.413199
Q06890	Clu	-1.88773	0.351941
P10922	H1f0	-1.96216	0.591998
Q6ZWV7;G3UWD7	Rpl35;Gm10269	-1.96979	0.428466
Q3UIX4;F6RDI8;E9Q6E5	Srsf11	-2.00402	0.583097
Q99KX1	Mlf2	-2.10118	0.551225
Q04750	Top1	-2.21746	1.74062
P62900;A0A0A6YX26	Rpl31	-2.23784	0.830592
P62862;Q642K5	Fau	-2.32407	0.510068
P61358;A2A4Q0	Rpl27	-2.38444	0.795145
Q9R1C7;A0A1B0GRU8	Prpf40a	-2.40102	1.35571
B2RY56;S4R2B0	Rbm25	-2.4268	0.961252
Q9D883;G3UW94;E9Q5Y2;E9PUZ3;E9Q1I7;Q8BGJ9	U2af1;U2af1l4	-2.43318	0.983291
P53395	Dbt	-2.60209	0.35829
Q9D1R9;A0A0G2JEY6	Rpl34	-2.62852	1.25333
Q9CPR4;Q6ZWZ7	Rpl17	-2.64205	3.70642
Q3UGI5;P97762	Rp9;rp9	-2.71885	0.699044
A2AR02;A2AR01	Ppig	-2.90313	1.27406
Q8BP67	Rpl24	-2.94772	0.75227
Q99LX5	Mmtag2	-2.96628	0.975155
G3UXT7;Q8CFQ9;P56959	Fus	-3.0494	0.848329
Q3ULD5	Mccc2	-3.32387	0.492007
G3UZI2;A0A0R4J259;G3V018;Q7TMK9;G3UXJ6;G3UWM1	Syncrip	-3.43154	3.36366
Q9CQQ7	Atp5f1	-3.57978	1.39648
Q6A078;E9Q9M0	Cep290	-3.76418	4.83382
Q62209	Sycp1	-3.7874	0.613155
Q5RL57;Q9R0L7	Akap8l	-3.81819	4.41151
O54774	Ap3d1	-3.87404	0.587926
E9PUQ3;D3YWF5;D3Z5E5;D3YU88	AU019823	-3.8761	1.8463
Q9CVI2;A0A0G2JF33;A0A0G2JEE9	Fam133b	-4.20054	1.65642
Q91Z49;D3Z591	Fyttd1	-6.05802	5.38534
Figure 5c
Neonatal
Heart	774
Quad	427
Biotinylated	7
HQ	327
HB	2
QB	1
HQB	1
H only	446
Q only	100
B only	5
Figure 5d
Heart
Heart Embryo	774
Heart Adult	228
Biotinylated	12
EA-H	128
AB-H	9
EB-H	10
EAB-H	7
E only	643
A only	98
B only	0
Figure 5e
Quad
Quad Embryo	427
Quad Adult	348
Biotinylated	10
EA-Q	128
AB-Q	7
EB-Q	7
EAB-Q	4
E only	317
A only	238
B only	5
Figure 5f
Heart Neo
GOTerm	% Associated Genes	Nr. Genes
FA-PI3K-Akt-mTOR-Signaling	8.61539	28
TNF-alpha NF-kB Signaling	14.2857	27
mRNA Processing	14.3478	66
Focal Adhesion	17.8378	33
Electron Transport Chain	33.0097	34
Striated Muscle Contraction	57.7778	26
Figure 5g
Heart Adult
GOTerm	% Associated Genes	Nr. Genes
Electron Transport Chain	12.6214	13
Amino Acid metabolism	17.7083	17
Glycolysis & Gluconeogenesis	25.4902	13
Striated Muscle Contraction	37.7778	17
Fatty Acid Beta Oxidation	38.2353	13
TCA Cycle	38.7097	12
Figure 5h
Quad Neo
GOTerm	% Associated Genes	Nr. Genes
TNF-alpha NF-kB Signaling	5.82011	11
mRNA processing	6.73913	31
MAPK signaling	6.91824	11
Regulation Actin Cytoskel.	10.5263	16
Focal Adhesion	11.3514	21
Cytopl. Ribosomal Proteins	13.5922	14
Striated Muscle Contraction	46.6667	21
Figure 5i
Quad Adult
GOTerm	% Associated Genes	Nr. Genes
TNF-alpha NF-kB Signaling	6.87831	13
Cytopl. Ribosomal Proteins	14.5631	15
Electron Transport Chain	16.5049	17
Oxidative phosphorylation	19.3548	12
Glycolysis & Gluconeogenesis	21.5686	11
Striated Muscle Contraction	40	18

## Sheet: SupplFig 1d-k
Supplementary Figure 1d
+/+	+/p	p/p
24.4	24.5	20.3
23.9	21.5	22.9
23.6	26.1	24.4
27.2	24.5	25.4
23.5		22.2
25.5		24.1
Supplementary Figure 1e
+/+	+/p	p/p
7.75	7.62	6.53
7.62	6.61	6.6
7.23	7.14	7.18
8.53	7.54	7.88
7.14		7.06
8.46		6.98
Supplementary Figure 1f
+/+	+/p	p/p
4.78	4.82	4.89
4.98	4.89	4.43
4.6	4.2	4.54
4.7	5.03	4.6
4.57		4.86
5		4.68
Supplementary Figure 1g
BioID-RNA	Average	STDEV	N	ddCT	foldchange +/+ cont	SE abs+	SE abs -	SEM	SE+s	SE-s			dCT1	dCT2	dCT3	ddCT1	ddCT2	ddCT3	fold change p/p 1	fold change p/p 2	fold change p/p 3				Bonferroni's Multiple Comparison Test	Mean Diff.	t	Significant? P < 0.05?	Summary	95% CI of diff
+/+	22.3637	0.629662	3	14.2985	4.96271e-05	1.42219e-05	1.10541e-05	0.363535	6.3849e-05	3.85731e-05		+/+	22.5931	21.6515	22.8465	14.5279	13.5863	14.7813	4.23309e-05	8.13044e-05	3.55129e-05				+/+ vs +/p	9.79	3.63	Yes	*	0.915 to 18.7
+/p	9.06194	0.395513	3	0.996755	0.501126	0.0859401	0.0733594	0.22835	0.587066	0.427767		+/p	8.68112	9.47067	9.03403	0.615937	1.40548	0.968845	0.652506	0.377491	0.510915				+/+ vs p/p	10.8	3.99	Yes	*	1.91 to 19.7
p/p	8.06518	0.505869	3	0	1	0.22439	0.183267	0.292064	1.22439	0.816733		p/p	7.99964	8.60063	7.59528	-0.0655412	0.535445	-0.469904	1.04648	0.689946	1.38502				+/p vs p/p	0.99	0.367	No	ns	-7.88 to 9.86
Supplementary Figure 1h
BioID-RNA	Average	STDEV	N	ddCT	foldchange +/+ cont	SE abs+	SE abs -	SEM	SE+s	SE-s			dCT1	dCT2	dCT3	ddCT1	ddCT2	ddCT3	fold change p/p 1	fold change p/p 2	fold change p/p 3				Bonferroni's Multiple Comparison Test	Mean Diff.	t	Significant? P < 0.05?	Summary	95% CI of diff
+/+	22.7117	2.54628	3	13.5048	8.60309e-05	0.000152309	5.49773e-05	1.47009	0.00023834	3.10536e-05		+/+	23.7731	24.5557	19.8065	14.5661	15.3487	10.5995	4.12252e-05	2.39649e-05	0.000644504				+/+ vs +/p	12.7	10.4	Yes	***	8.69 to 16.7
+/p	10.0134	0.358945	3	0.806498	0.571768	0.0883239	0.0765057	0.207237	0.660092	0.495262		+/p	9.98154	10.3873	9.6715	0.774602	1.18033	0.464566	0.58455	0.441251	0.724689				+/+ vs p/p	13.5	11.1	Yes	***	9.49 to 17.5
p/p	9.20694	0.223698	3	0	1	0.0936508	0.0856313	0.129152	1.09365	0.914369		p/p	9.01421	9.15436	9.45224	-0.192727	-0.0525761	0.245303	1.14292	1.03712	0.843638				+/p vs p/p	0.8	0.657	No	ns	-3.21 to 4.81
Supplementary Figure 1i, Coomassie Gel								Supplementary Figure 1j, Streptavidin-HRP								Supplementary Figure 1k, BioID antibody

## Sheet: SupplFig 2a-j
Supplementary Figure 2a
Heart	228
Quad	348
Biotinylated	19
HQ	100
HB	9
QB	7
HQB	4
H only	123
Q only	245
B only	7
Supplementary Figure 2c
Protein	unique site	Quad	Heart
Creatin Kinase M-Type	9	7
Supplementary Figure 2d
Protein	unique site	Quad	Heart
Plectin Q9QXS1	578	16	-12
Supplementary Figure 2e
Protein	unique site	Quad	Heart
Nebl	224	0	-29
Supplementary Figure 2f
Protein	unique site	Quad	Heart
Speg	2639	1	-23
Supplementary Figure 2g
Protein	unique site	Quad	Heart
Sptan1	2452	0	-23
Supplementary Figure 2h
Protein	unique site	Quad	Heart
Copg2	602	0	-6
Supplementary Figure 2i
Protein	unique site	Quad	Heart
Myl3	19		-27
Myl3	42		-19
Supplementary Figure 2j
Protein	unique site	Quad	Heart
Myh6	1024		-1
Myh6	1026		-1
Myh6	1028		-1
Myh6	1900		-32

## Sheet: SupplFig 3a
Supplementary Figure 3a
Streptavidin	478
Antibody	9
SA	7
S only	471
A only	2
